# Supplementary material for: The impact of one-decade ecological disturbance on genetic changes: a study on the brine shrimp Artemia urmiana from Urmia Lake, Iran
Source: PeerJ. 2019 Jul 2;7:e7190. doi: 10.7717/peerj.7190 (PMC6611446; doi:10.7717/peerj.7190)
Supplement: Supplemental Information 1 [file peerj-07-7190-s002.fasta]

>Seq_Na_94_1 [Organism=Artemia urmiana] isolate URM_1994-01 Na/K ATPase gene, exon 7, partial cds; nuclear
TTGGCTCCACCTCAACAATTTGCTCAGATAAGACCGGCACCCTCACACAAAACCGTATGACAGTCGCTCACATGTGGTTCGATGGAACGATCACTGAGGCTGATACTACTGAAGATCAGTCAGGGGCTCAGTTTGATAAATCATCGGCTGGATGGAAAGCTCTTGTTAAAATTGCCGCTCTTTGCAGTCGTGCTGAAT
>Seq_Na_94_2 [Organism=Artemia urmiana] isolate URM_1994-02 Na/K ATPase gene, exon 7, partial cds; nuclear
TTGGCTCCACCTCAACAATTTGCTCAGATAAGACCGGCACCCTCACACAAAACCGTATGACAGTCGCTCACATGTGGTTCGATGGAACGATCACTGAGGCTGATACTACTGAAGATCAGTCAGGGGCTCAGTTTGATAAATCATCGGCTGGATGGAAAGCTCTTGTTAAAATTGCCGCTCTTTGCAGTCGTGCTGAAT
>Seq_Na_94_3 [Organism=Artemia urmiana] isolate URM_1994-03 Na/K ATPase gene, exon 7, partial cds; nuclear
TTGGCTCCACCTCAACAATTTGCTCAGATAAGACCGGCACCCTCACACAAAACCGTATGACAGTCGCTCACATGTGGTTCGATGGAACGATCACTGAGGCTGATACTACTGAAGATCAGTCAGGGGCTCAGTTTGATAAATCATCGGCTGGATGGAAAGCTCTTGTTAAAATTGCCGCTCTTTGCAGTCGTGCTGAAT
>Seq_Na_94_4 [Organism=Artemia urmiana] isolate URM_1994-04 Na/K ATPase gene, exon 7, partial cds; nuclear
TTGGCTCCACCTCAACAATTTGCTCAGATAAGACCGGCACCCTCACACAAAACCGTATGACAGTCGCTCACATGTGGTTCGATGGAACGATCACTGAGGCTGATACTACTGAAGATCAGTCAGGGGCTCAGTTTGATAAATCATCGGCTGGATGGAAAGCTCTTGTTAAAATTGCCGCTCTTTGCAGTCGTGCTGAAT
>Seq_Na_94_5 [Organism=Artemia urmiana] isolate URM_1994-05 Na/K ATPase gene, exon 7, partial cds; nuclear
TTGGCTCCACCTCAACAATTTGCTCAGATAAGACCGGCACCCTCACACAAAACCGTATGACAGTCGCTCACATGTGGTTCGATGGAACGATCACTGAGGCTGATACTACTGAAGATCAGTCAGGGGCTCAGTTTGATAAATCATCGGCTGGATGGAAAGCTCTTGTTAAAATTGCCGCTCTTTGCAGTCGTGCTGAAT
>Seq_Na_94_6 [Organism=Artemia urmiana] isolate URM_1994-06 Na/K ATPase gene, exon 7, partial cds; nuclear
TTGGCTCCACCTCAACAATTTGCTCAGATAAGACCGGCACCCTCACACAAAACCGTATGACAGTCGCTCACATGTGGTTCGATGGAACGATCACTGAGGCTGATACTACTGAAGATCAGTCAGGGGCTCAGTTTGATAAATCATCGGCTGGATGGAAAGCTCTTGTTAAAATTGCCGCTCTTTGCAGTCGTGCTGAAT
>Seq_Na_94_7 [Organism=Artemia urmiana] isolate URM_1994-07 Na/K ATPase gene, exon 7, partial cds; nuclear
TTGGCTCCACCTCAACAATTTGCTCAGATAAGACCGGCACCCTCACACAAAACCGTATGACAGTCGCTCACATGTGGTTCGATGGAACGATCACTGAGGCTGATACTACTGAAGATCAGTCAGGGGCTCAGTTTGATAAATCATCGGCTGGATGGAAAGCTCTTGTTAAAATTGCCGCTCTTTGCAGTCGTGCTGAAT
>Seq_Na_94_8 [Organism=Artemia urmiana] isolate URM_1994-08 Na/K ATPase gene, exon 7, partial cds; nuclear
TTGGCTCCACCTCAACAATTTGCTCAGATAAGACCGGCACCCTCACACAAAACCGTATGACAGTCGCTCACATGTGGTTCGATGGAACGATCACTGAGGCTGATACTACTGAAGATCAGTCAGGGGCTCAGTTTGATAAATCATCGGCTGGATGGAAAGCTCTTGTTAAAATTGCCGCTCTTTGCAGTCGTGCTGAAT
>Seq_Na_94_9 [Organism=Artemia urmiana] isolate URM_1994-09 Na/K ATPase gene, exon 7, partial cds; nuclear
TTGGCTCCACCTCAACAATTTGCTCAGATAAGACCGGCACCCTCACACAAAACCGTATGACAGTCGCTCACATGTGGTTCGATGGAACGATCACTGAGGCTGATACTACTGAAGATCAGTCAGGGGCTCAGTTTGATAAATCATCGGCTGGATGGAAAGCTCTTGTTAAAATTGCCGCTCTTTGCAGTCGTGCTGAAT
>Seq_Na_94_10 [Organism=Artemia urmiana] isolate URM_1994-10 Na/K ATPase gene, exon 7, partial cds; nuclear
TTGGCTCCACCTCAACAATTTGCTCAGATAAGACCGGCACCCTCACACAAAACCGTATGACAGTCGCTCACATGTGGTTCGATGGAACGATCACTGAGGCTGATACTACTGAAGATCAGTCAGGGGCTCAGTTTGATAAATCATCGGCTGGATGGAAAGCTCTTGTTAAAATTGCCGCTCTTTGCAGTCGTGCTGAAT
>Seq_Na_94_11 [Organism=Artemia urmiana] isolate URM_1994-11 Na/K ATPase gene, exon 7, partial cds; nuclear
TTGGCTCCACCTCAACAATTTGCTCAGATAAGACCGGCACCCTCACACAAAACCGTATGACAGTCGCTCACATGTGGTTCGATGGAACGATCACTGAGGCTGATACTACTGAAGATCAGTCAGGGGCTCAGTTTGATAAATCATCGGCTGGATGGAAAGCTCTTGTTAAAATTGCCGCTCTTTGCAGTCGTGCTGAAT
>Seq_Na_94_12 [Organism=Artemia urmiana] isolate URM_1994-12 Na/K ATPase gene, exon 7, partial cds; nuclear
TTGGCTCCACCTCAACAATTTGCTCAGATAAGACCGGCACCCTCACACAAAACCGTATGACAGTCGCTCACATGTGGTTCGATGGAACGATCACTGAGGCTGATACTACTGAAGATCAGTCAGGGGCTCAGTTTGATAAATCATCGGCTGGATGGAAAGCTCTTGTTAAAATTGCCGCTCTTTGCAGTCGTGCTGAAT
>Seq_Na_94_13 [Organism=Artemia urmiana] isolate URM_1994-13 Na/K ATPase gene, exon 7, partial cds; nuclear
TTGGCTCCACCTCAACAATTTGCTCAGATAAGACCGGCACCCTCACACAAAACCGTATGACAGTCGCTCACATGTGGTTCGATGGAACGATCACTGAGGCTGATACTACTGAAGATCAGTCAGGGGCTCAGTTTGATAAATCATCGGCTGGATGGAAAGCTCTTGTTAAAATTGCCGCTCTTTGCAGTCGTGCTGAAT
>Seq_Na_94_14 [Organism=Artemia urmiana] isolate URM_1994-14 Na/K ATPase gene, exon 7, partial cds; nuclear
TCGGCTCCACCTCAACAATTTGCTCAGATAAGACCGGCACCCTCACACAAAACCGTATGACAGTCGCTCACATGTGGTTCGATGGAACGATCACTGAGGCTGATACTACTGAAGATCAGTCAGGGGCTCAGTTTGATAAATCATCGGCTGGATGGAAAGCTCTTGTTAAAATTGCCGCTCTTTGCAGTCGTGCTGAAT
>Seq_Na_94_15 [Organism=Artemia urmiana] isolate URM_1994-15 Na/K ATPase gene, exon 7, partial cds; nuclear
TTGGCTCCACCTCAACAATTTGCTCAGATAAGACCGGCACCCTCACACAAAACCGTATGACAGTCGCTCACATGTGGTTCGATGGAACGATCACTGAGGCTGATACTACTGAAGATCAGTCAGGGGCTCAGTTTGATAAATCATCGGCTGGATGGAAAGCTCTTGTTAAAATTGCCGCTCTTTGCAGTCGTGCTGAAT
>Seq_Na_94_16 [Organism=Artemia urmiana] isolate URM_1994-16 Na/K ATPase gene, exon 7, partial cds; nuclear
TTGGCTCCACCTCAACAATTTGCTCAGATAAGACCGGCACCCTCACACAAAACCGTATGACAGTCGCTCACATGTGGTTCGATGGAACGATCACTGAGGCTGATACTACTGAAGATCAGTCAGGGGCTCAGTTTGATAAATCATCGGCTGGATGGAAAGCTCTTGTTAAAATTGCCGCTCTTTGCAGTCGTGCTGAAT
>Seq_Na_94_17 [Organism=Artemia urmiana] isolate URM_1994-17 Na/K ATPase gene, exon 7, partial cds; nuclear
TTGGCTCCACCTCAACAATTTGCTCAGATAAGACCGGCACCCTCACACAAAACCGTATGACAGTCGCTCACATGTGGTTCGATGGAACGATCACTGAGGCTGATACTACTGAAGATCAGTCAGGGGCTCAGTTTGATAAATCATCGGCTGGATGGAAAGCTCTTGTTAAAATTGCCGCTCTTTGCAGTCGTGCTGAAT
>Seq_Na_94_18 [Organism=Artemia urmiana] isolate URM_1994-18 Na/K ATPase gene, exon 7, partial cds; nuclear
TTGGCTCCACCTCAACAATTTGCTCAGATAAGACCGGCACCCTCACACAAAACCGTATGACAGTCGCTCACATGTGGTTCGATGGAACGATCACTGAGGCTGATACTACTGAAGATCAGTCAGGGGCTCAGTTTGATAAATCATCGGCTGGATGGAAAGCTCTTGTTAAAATTGCCGCTCTTTGCAGTCGTGCTGAAT
>Seq_Na_94_19 [Organism=Artemia urmiana] isolate URM_1994-19 Na/K ATPase gene, exon 7, partial cds; nuclear
TTGGCTCCACCTCAACAATTTGCTCAGATAAGACCGGCACCCTCACACAAAACCGTATGACAGTCGCTCACATGTGGTTCGATGGAACGATCACTGAGGCTGATACTACTGAAGATCAGTCAGGGGCTCAGTTTGATAAATCATCGGCTGGATGGAAAGCTCTTGTTAAAATTGCCGCTCTTTGCAGTCGTGCTGAAT
>Seq_Na_94_20 [Organism=Artemia urmiana] isolate URM_1994-20Na/K ATPase gene, exon 7, partial cds; nuclear
TTGGCTCCACCTCAACAATTTGCTCAGATAAGACCGGCACCCTCACACAAAACCGTATGACAGTCGCTCACATGTGGTTCGATGGAACGATCACTGAGGCTGATACTACTGAAGATCAGTCAGGGGCTCAGTTTGATAAATCATCGGCTGGATGGAAAGCTCTTGTTAAAATTGCCGCTCTTTGCAGTCGTGCTGAAT
>Seq_Na_94_21 [Organism=Artemia urmiana] isolate URM_1994-21Na/K ATPase gene, exon 7, partial cds; nuclear
TTGGCTCCACCTCAACAATTTGCTCAGATAAGACCGGCACCCTCACACAAAACCGTATGACAGTCGCTCACATGTGGTTCGATGGAACGATCACTGAGGCTGATACTACTGAAGATCAGTCAGGGGCTCAGTTTGATAAATCATCGGCTGGATGGAAAGCTCTTGTTAAAATTGCCGCTCTTTGCAGTCGTGCTGAAT
>Seq_Na_94_22 [Organism=Artemia urmiana] isolate URM_1994-22 Na/K ATPase gene, exon 7, partial cds; nuclear
TTGGCTCCACCTCAACAATTTGCTCAGATAAGACCGGCACCCTCACACAAAACCGTATGACAGTCGCTCACATGTGGTTCGATGGAACGATCACTGAGGCTGATACTACTGAAGATCAGTCAGGGGCTCAGTTTGATAAATCATCGGCTGGATGGAAAGCTCTTGTTAAAATTGCCGCTCTTTGCAGTCGTGCTGAAT
>Seq_Na_94_23 [Organism=Artemia urmiana] isolate URM_1994-23 Na/K ATPase gene, exon 7, partial cds; nuclear
TTGGCTCCACCTCAACAATTTGCTCAGATAAGACCGGCACCCTCACACAAAACCGTATGACAGTCGCTCACATGTGGTTCGATGGAACGATCACTGAGGCTGATACTACTGAAGATCAGTCAGGGGCTCAGTTTGATAAATCATCGGCTGGATGGAAAGCTCTTGTTAAAATTGCCGCTCTTTGCAGTCGTGCTGAAT
>Seq_Na_94_24 [Organism=Artemia urmiana] isolate URM_1994-24 Na/K ATPase gene, exon 7, partial cds; nuclear
TTGGCTCCACCTCAACAATTTGCTCAGATAAGACCGGCACCCTCACACAAAACCGTATGACAGTCGCTCACATGTGGTTCGATGGAACGATCACTGAGGCTGATACTACTGAAGATCAGTCAGGGGCTCAGTTTGATAAATCATCGGCTGGATGGAAAGCTCTTGTTAAAATTGCCGCTCTTTGCAGTCGTGCTGAAT
>Seq_Na_94_25 [Organism=Artemia urmiana] isolate URM_1994-25 Na/K ATPase gene, exon 7, partial cds; nuclear
TTGGCTCCACCTCAACAATTTGCTCAGATAAGACCGGCACCCTCACACAAAACCGTATGACAGTCGCTCACATGTGGTTCGATGGAACGATCACTGAGGCTGATACTACTGAAGATCAGTCAGGGGCTCAGTTTGATAAATCATCGGCTGGATGGAAAGCTCTTGTTAAAATTGCCGCTCTTTGCAGTCGTGCTGAAT
>Seq_Na_94_26 [Organism=Artemia urmiana] isolate URM_1994-26 Na/K ATPase gene, exon 7, partial cds; nuclear
TTGGCTCCACCTCAACAATTTGCTCAGATAAGACCGGCACCCTCACACAAAACCGTATGACAGTCGCTCACATGTGGTTCGATGGAACGATCACTGAGGCTGATACTACTGAAGATCAGTCAGGGGCTCAGTTTGATAAATCATCGGCTGGATGGAAAGCTCTTGTTAAAATTGCCGCTCTTTGCAGTCGTGCTGAAT
>Seq_Na_94_27 [Organism=Artemia urmiana] isolate URM_1994-27 Na/K ATPase gene, exon 7, partial cds; nuclear
TTGGCTCCACCTCAACAATTTGCTCAGATAAGACCGGCACCCTCACACAAAACCGTATGACAGTCGCTCACATGTGGTTCGATGGAACGATCACTGAGGCTGATACTACTGAAGATCAGTCAGGGGCTCAGTTTGATAAATCATCGGCTGGATGGAAAGCTCTTGTTAAAATTGCCGCTCTTTGCAGTCGTGCTGAAT
>Seq_Na_94_28 [Organism=Artemia urmiana] isolate URM_1994-28 Na/K ATPase gene, exon 7, partial cds; nuclear
TTGGCTCCACCTCAACAATTTGCTCAGATAAGACCGGCACCCTCACACAAAACCGTATGACAGTCGCTCACATGTGGTTCGATGGAACGATCACTGAGGCTGATACTACTGAAGATCAGTCAGGGGCTCAGTTTGATAAATCATCGGCTGGATGGAAAGCTCTTGTTAAAATTGCCGCTCTTTGCAGTCGTGCTGAAT
>Seq_Na_94_29 [Organism=Artemia urmiana] isolate URM_1994-29 Na/K ATPase gene, exon 7, partial cds; nuclear
TTGGCTCCACCTCAACAATTTGCTCAGATAAGACCGGCACCCTCACACAAAACCGTATGACAGTCGCTCACATGTGGTTCGATGGAACGATCACTGAGGCTGATACTACTGAAGATCAGTCAGGGGCTCAGTTTGATAAATCATCGGCTGGATGGAAAGCTCTTGTTAAAATTGCCGCTCTTTGCAGTCGTGCTGAAT
>Seq_Na_94_30 [Organism=Artemia urmiana] isolate URM_1994-30 Na/K ATPase gene, exon 7, partial cds; nuclear
TTGGCTCCACCTCAACAATTTGCTCAGATAAGACCGGCACCCTCACACAAAACCGTATGACAGTCGCTCACATGTGGTTCGATGGAACGATCACTGAGGCTGATACTACTGAAGATCAGTCAGGGGCTCAGTTTGATAAATCATCGGCTGGATGGAAAGCTCTTGTTAAAATTGCCGCTCTTTGCAGTCGTGCTGAAT
>Seq_Na_94_31 [Organism=Artemia urmiana] isolate URM_1994-31 Na/K ATPase gene, exon 7, partial cds; nuclear
TTGGCTCCACCTCAACAATTTGCTCAGATAAGACCGGCACCCTCACACAAAACCGTATGACAGTCGCTCACATGTGGTTCGATGGAACGATCACTGAGGCTGATACTACTGAAGATCAGTCAGGGGCTCAGTTTGATAAATCATCGGCTGGATGGAAAGCTCTTGTTAAAATTGCCGCTCTTTGCAGTCGTGCTGAAT
>Seq_Na_94_32 [Organism=Artemia urmiana] isolate URM_1994-32 Na/K ATPase gene, exon 7, partial cds; nuclear
TTGGCTCCACCTCAACAATTTGCTCAGATAAGACCGGCACCCTCACACAAAACCGTATGACAGTCGCTCACATGTGGTTCGATGGAACGATCACTGAGGCTGATACTACTGAAGATCAGTCAGGGGCTCAGTTTGATAAATCATCGGCTGGATGGAAAGCTCTTGTTAAAATTGCCGCTCTTTGCAGTCGTGCTGAAT
>Seq_Na_94_33 [Organism=Artemia urmiana] isolate URM_1994-33 Na/K ATPase gene, exon 7, partial cds; nuclear
TTGGCTCCACCTCAACAATTTGCTCAGATAAGACCGGCACCCTCACACAAAACCGTATGACAGTCGCTCACATGTGGTTCGATGGAACGATCACTGAGGCTGATACTACTGAAGATCAGTCAGGGGCTCAGTTTGATAAATCATCGGCTGGATGGAAAGCTCTTGTTAAAATTGCCGCTCTTTGCAGTCGTGCTGAAT
>Seq_Na_94_34 [Organism=Artemia urmiana] isolate URM_1994-34 Na/K ATPase gene, exon 7, partial cds; nuclear
TTGGCTCCACCTCAACAATTTGCTCAGATAAGACCGGCACCCTCACACAAAACCGTATGACAGTCGCTCACATGTGGTTCGATGGAACGATCACTGAGGCTGATACTACTGAAGATCAGTCAGGGGCTCAGTTTGATAAATCATCGGCTGGATGGAAAGCTCTTGTTAAAATTGCCGCTCTTTGCAGTCGTGCTGAAT
>Seq_Na_94_35 [Organism=Artemia urmiana] isolate URM_1994-35 Na/K ATPase gene, exon 7, partial cds; nuclear
TTGGCTCCACCTCAACAATTTGCTCAGATAAGACCGGCACCCTCACACAAAACCGTATGACAGTCGCTCACATGTGGTTCGATGGAACGATCACTGAGGCTGATACTACTGAAGATCAGTCAGGGGCTCAGTTTGATAAATCATCGGCTGGATGGAAAGCTCTTGTTAAAATTGCCGCTCTTTGCAGTCGTGCTGAAT
>Seq_Na_04_1 [Organism=Artemia urmiana] isolate URM_2004-01 Na/K ATPase gene, exon 7, partial cds; nuclear
TTGGCTCCACCTCAACAATTTGCTCAGATAAGACCGGCACCCTCACACAAAACCGTATGACAGTCGCTCACATGTGGTTCGATGGAACGATCACTGAGGCTGATACTACTGAAGATCAGTCAGGGGCTCAGTTTGATAAATCATCGGCTGGATGGAAAGCTCTTGTTAAAATTGCCGCTCTTTGCAGTCGTGCTGAAT
>Seq_Na_04_2 [Organism=Artemia urmiana] isolate URM_2004-02 Na/K ATPase gene, exon 7, partial cds; nuclear
TTGGCTCCACCTCGACAATTTGCTCAGATAAGACCGGCACCCTCACACAAAACCGTATGACAGTCGCTCACATGTGGTTCGATGGAACGATCACTGAGGCTGATACTACTGAAGATCAGTCAGGGGCTCAGTTTGATAAATCATCGGCTGGATGGAAAGCTCTTGTTAAAATTGCCGCTCTTTGCAGTCGTGCTGAAT
>Seq_Na_04_3 [Organism=Artemia urmiana] isolate URM_2004-03 Na/K ATPase gene, exon 7, partial cds; nuclear
TTGGCTCCACCTCAACAATTTGCTCAGATAAGACCGGCACCCTCACACAAAACCGTATGACAGTCGCTCACATGTGGTTCGATGGAACGATCACTGAGGCTGATACTACTGAAGATCAGTCAGGGGCTCAGTTTGATAAATCATCGGCTGGATGGAAAGCTCTTGTTAAAATTGCCGCTCTTTGCAGTCGTGCTGAAT
>Seq_Na_04_4 [Organism=Artemia urmiana] isolate URM_2004-04 Na/K ATPase gene, exon 7, partial cds; nuclear
TTGGCTCCACCTCAACAATTTGCTCAGATAAGACCGGCACCCTCACACAAAACCGTATGACAGTCGCTCACATGTGGTTCGATGGAACGATCACTGAGGCTGATACTACTGAAGATCAGTCAGGGGCTCAGTTTGATAAATCATCGGCTGGATGGAAAGCTCTTGTTAAAATTGCCGCTCTTTGCAGTCGTGCTGAAT
>Seq_Na_04_5 [Organism=Artemia urmiana] isolate URM_2004-05 Na/K ATPase gene, exon 7, partial cds; nuclear
TTGGCTCCACCTCAACAATTTGCTCAGATAAGACCGGCACCCTCACACAAAACCGTATGACAGTCGCTCACATGTGGTTCGATGGAACGATCACTGAGGCTGATACTACTGAAGATCAGTCAGGGGCTCAGTTTGATAAATCATCGGCTGGATGGAAAGCTCTTGTTAAAATTGCCGCTCTTTGCAGTCGTGCTGAAT
>Seq_Na_04_6 [Organism=Artemia urmiana] isolate URM_2004-06 Na/K ATPase gene, exon 7, partial cds; nuclear
TTGGCTCCACCTCAACAATTTGCTCAGATAAGACCGGCACCCTCACACAAAACCGTATGACAGTCGCTCACATGTGGTTCGATGGAACGATCACTGAGGCTGATACTACTGAAGATCAGTCAGGGGCTCAGTTTGATAAATCATCGGCTGGATGGAAAGCTCTTGTTAAAATTGCCGCTCTTTGCAGTCGTGCTGAAT
>Seq_Na_04_7 [Organism=Artemia urmiana] isolate URM_2004-07 Na/K ATPase gene, exon 7, partial cds; nuclear
TTGGCTCCACCTCAACAATTTGCTCAGATAAGACCGGCACCCTCACACAAAACCGTATGACAGTCGCTCACATGTGGTTCGATGGAACGATCACTGAGGCTGATACTACTGAAGATCAGTCAGGGGCTCAGTTTGATAAATCATCGGCTGGATGGAAAGCTCTTGTTAAAATTGCCGCTCTTTGCAGTCGTGCTGAAT
>Seq_Na_04_8 [Organism=Artemia urmiana] isolate URM_2004-08 Na/K ATPase gene, exon 7, partial cds; nuclear
TTGGCTCCACCTCAACAATTTGCTCAGATAAGACCGGCACCCTCACACAAAACCGTATGACAGTCGCTCACATGTGGTTCGATGGAACGATCACTGAGGCTGATACTACTGAAGATCAGTCAGGGGCTCAGTTTGATAAATCATCGGCTGGATGGAAAGCTCTTGTTAAAATTGCCGCTCTTTGCAGTCGTGCTGAAT
>Seq_Na_04_9 [Organism=Artemia urmiana] isolate URM_2004-09 Na/K ATPase gene, exon 7, partial cds; nuclear
TTGGCTCCACCTCAACAATTTGCTCAGATAAGACCGGCACCCTCACACAAAACCGTATGACAGTCGCTCACATGTGGTTCGATGGAACGATCACTGAGGCTGATACTACTGAAGATCAGTCAGGGGCTCAGTTTGATAAATCATCGGCTGGATGGAAAGCTCTTGTTAAAATTGCCGCTCTTTGCAGTCGTGCTGAAT
>Seq_Na_04_10 [Organism=Artemia urmiana] isolate URM_2004-10 Na/K ATPase gene, exon 7, partial cds; nuclear
TTGGCTCCACCTCAACAATTTGCTCAGATAAGACCGGCACCCTCACACAAAACCGTATGACAGTCGCTCACATGTGGTTCGATGGAACGATCACTGAGGCTGATACTACTGAAGATCAGTCAGGGGCTCAGTTTGATAAATCATCGGCTGGATGGAAAGCTCTTGTTAAAATTGCCGCTCTTTGCAGTCGTGCTGAAT
>Seq_Na_04_11 [Organism=Artemia urmiana] isolate URM_2004-11 Na/K ATPase gene, exon 7, partial cds; nuclear
TTGGCTCGACCTCAACAATTTGCTCAGAGAAGACCGGCACCCTCACACAAAACCGTATGACAGTCGCTCACATGTGGTTCGATGGAACGATCACTGAGGCTGATACTACTGAAGATCAGTCAGGGGCTCAGTTTGATAAATCATCGGCTGGATGGAAAGCTCTTGTTAAAATTGCCGCTCTTTGCAGTCGTGCTGAAT
>Seq_Na_04_12 [Organism=Artemia urmiana] isolate URM_2004-12 Na/K ATPase gene, exon 7, partial cds; nuclear
TTGGCTCCACCTCAACAATTTGCTCAGATAAGACCGGCACCCTCACACAAAACCGTATGACAGTCGCTCACATGTGGTTCGATGGAACGATCACTGAGGCTGATACTACTGAAGATCAGTCAGGGGCTCAGTTTGATAAATCATCGGCTGGATGGAAAGCTCTTGTTAAAATTGCCGCTCTTTGCAGTCGTGCTGAAT
>Seq_Na_04_13 [Organism=Artemia urmiana] isolate URM_2004-13 Na/K ATPase gene, exon 7, partial cds; nuclear
TTGGCTCCACCTCAACAATTTGCTCAGATAAGACCGGCACCCTCACACAAAACCGTATGACAGTCGCTCACATGTGGTTCGATGGAACGATCACTGAGGCTGATACTACTGAAGATCAGTCAGGGGCTCAGTTTGATAAATCATCGGCTGGATGGAAAGCTCTTGTTAAAATTGCCGCTCTTTGCAGTCGTGCTGAAT
>Seq_Na_04_14 [Organism=Artemia urmiana] isolate URM_2004-14 Na/K ATPase gene, exon 7, partial cds; nuclear
TTGGCTCCACCTCAACAATCTGCTCAGATAAGACCGGCACCCTCACACAAAACCGTATGACAGTCGCTCACATGTGGTTCGATGGAACGATCACTGAGGCTGATACTACTGAAGATCAGTCAGGGGCTCAGTTTGATAAATCATCGGCTGGATGGAAAGCTCTTGTTAAAATTGCCGCTCTTTGCAGTCGTGCTGAAT
>Seq_Na_04_15 [Organism=Artemia urmiana] isolate URM_2004-15 Na/K ATPase gene, exon 7, partial cds; nuclear
TTGGCTCCACCTCAACAATTTGCTCAGATAAGACCGGCACCCTCACACAAAACCGTATGACAGTCGCTCACATGTGGTTCGATGGAACGATCACTGAGGCTGATACTACTGAAGATCAGTCAGGGGCTCAGTTTGATAAATCATCGGCTGGATGGAAAGCTCTTGTTAAAATTGCCGCTCTTTGCAGTCGTGCTGAAT
>Seq_Na_04_16 [Organism=Artemia urmiana] isolate URM_2004-16 Na/K ATPase gene, exon 7, partial cds; nuclear
TTGGCTCCACCTCAACAATTTGCTCAGATAAGACCGGCACCCTCACACAAAACCGTATGACAGTCGCTCACATGTGGTTCGATGGAACGATCACTGAGGCTGATACTACTGAAGATCAGTCAGGGGCTCAGTTTGATAAATCATCGGCTGGATGGAAAGCTCTTGTTAAAATTGCCGCTCTTTGCAGTCGTGCTGAAT
>Seq_Na_04_17 [Organism=Artemia urmiana] isolate URM_2004-17 Na/K ATPase gene, exon 7, partial cds; nuclear
TTGGCTCCACCTCAACAATTTGCTCAGATAAGACCGGCACCCTCACACAAAACCGTATGACAGTCGCTCACATGTGGTTCGATGGAACGATCACTGAGGCTGATACTACTGAAGATCAGTCAGGGGCTCAGTTTGATAAATCATCGGCTGGATGGAAAGCTCTTGTTAAAATTGCCGCTCTTTGCAGTCGTGCTGAAT
>Seq_Na_04_18 [Organism=Artemia urmiana] isolate URM_2004-18 Na/K ATPase gene, exon 7, partial cds; nuclear
TTGGCTCCACCTCAACAATTTGCTCAGATAAGACCGGCACCCTCACACAAAACCGTATGACAGTCGCTCACATGTGGTTCGATGGAACGATCACTGAGGCTGATACTACTGAAGATCAGTCAGGGGCTCAGTTTGATAAATCATCGGCTGGATGGAAAGCTCTTGTTAAAATTGCCGCTCTTTGCAGTCGTGCTGAAT
>Seq_Na_04_79 [Organism=Artemia urmiana] isolate URM_2004-19 Na/K ATPase gene, exon 7, partial cds; nuclear
TTGGCTCCACCTCAACAATTTGCTCAGATAAGACCGGCACCCTCACACAAAACCGTATGACAGTCGCTCACATGTGGTTCGATGGAACGATCACTGAGGCTGATACTACTGAAGATCAGTCAGGGGCTCAGTTTGATAAATCATCGGCTGGATGGAAAGCTCTTGTTAAAATTGCCGCTCTTTGCAGTCGTGCTGAAT
>Seq_Na_04_20 [Organism=Artemia urmiana] isolate URM_2004-20 Na/K ATPase gene, exon 7, partial cds; nuclear
TTGGCTCCACCTCAACAATTTGCTCAGATAAGACCGGCACCCTCACACAAAACCGTATGACAGTCGCTCACATGTGGTTCGATGGAACGATCACTGAGGCTGATACTACTGAAGATCAGTCAGGGGCTCAGTTTGATAAATCATCGGCTGGATGGAAAGCTCTTGTTAAAATTGCCGCTCTTTGCAGTCGTGCTGAAT
>Seq_Na_04_21 [Organism=Artemia urmiana] isolate URM_2004-21 Na/K ATPase gene, exon 7, partial cds; nuclear
TTGGCTCCACCTCAACAATTTGCTCAGATAAGACCGGCACCCTCACACAAAACCGTATGACAGTCGCTCACATGTGGTTCGATGGAACGATCACTGAGGCTGATACTACTGAAGATCAGTCAGGGGCTCAGTTTGATAAATCATCGGCTGGATGGAAAGCTCTTGTTAAAATTGCCGCTCTTTGCAGTCGTGCTGAAT
>Seq_Na_04_22 [Organism=Artemia urmiana] isolate URM_2004-22 Na/K ATPase gene, exon 7, partial cds; nuclear
TTGGCTCCACCTCAACAATTTGCTCAGATAAGACCGGCACCCTCACACAAAACCGTATGACAGTCGCTCACATGTGGTTCGATGGAACGATCACTGAGGCTGATACTACTGAAGATCAGTCAGGGGCTCAGTTTGATAAATCATCGGCTGGATGGAAAGCTCTTGTTAAAATTGCCGCTCTTTGCAGTCGTGCTGAAT
>Seq_Na_04_23 [Organism=Artemia urmiana] isolate URM_2004-23 Na/K ATPase gene, exon 7, partial cds; nuclear
TTGGCTCCACCTCAACAATTTGCTCAGATAAGACCGGCACCCTCACACAAAACCGTATGACAGTCGCTCACATGTGGTTCGATGGAACGATCACTGAGGCTGATACTACTGAAGATCAGTCAGGGGCTCAGTTTGATAAATCATCGGCTGGATGGAAAGCTCTTGTTAAAATTGCCGCTCTTTGCAGTCGTGCTGAAT
>Seq_Na_04_24 [Organism=Artemia urmiana] isolate URM_2004-24 Na/K ATPase gene, exon 7, partial cds; nuclear
TTGGCTCCACCTCAACAATTTGCTCAGATAAGACCGGCACCCTCACACAAAACCGTATGACAGTCGCTCACATGTGGTTCGATGGAACGATCACTGAGGCTGATACTACTGAAGATCAGTCAGGGGCTCAGTTTGATAAATCATCGGCTGGATGGAAAGCTCTTGTTAAAATTGCCGCTCTTTGCAGTCGTGCTGAAT
>Seq_Na_04_25 [Organism=Artemia urmiana] isolate URM_2004-25 Na/K ATPase gene, exon 7, partial cds; nuclear
TTGGCTCCACCTCAACAATTTGCTCAGATAAGACCGGCACCCTCACACAAAACCGTATGACAGTCGCTCACATGTGGTTCGATGGAACGATCACTGAGGCTGATACTACTGAAGATCAGTCAGGGGCTCAGTTTGATAAATCATCGGCTGGATGGAAAGCTCTTGTTAAAATTGCCGCTCTTTGCAGTCGTGCTGAAT
>Seq_Na_04_26 [Organism=Artemia urmiana] isolate URM_2004-26 Na/K ATPase gene, exon 7, partial cds; nuclear
TTGGCTCCACCTCAACAATTTGCTCAGATAAGACCGGCACCCTCACACAAAACCGTATGACAGTCGCTCACATGTGGTTCGATGGAACGATCACTGAGGCTGATACTACTGAAGATCAGTCAGGGGCTCAGTTTGATAAATCATCGGCTGGATGGAAAGCTCTTGTTAAAATTGCCGCTCTTTGCAGTCGTGCTGAAT
>Seq_Na_04_27 [Organism=Artemia urmiana] isolate URM_2004-27 Na/K ATPase gene, exon 7, partial cds; nuclear
TTGGCTCCACCTCAACAATTTGCTCAGATAAGACCGGCACCCTCACACAAAACCGTATGACAGTCGCTCACATGTGGTTCGATGGAACGATCACTGAGGCTGATACTACTGAAGATCAGTCAGGGGCTCAGTTTGATAAATCATCGGCTGGATGGAAAGCTCTTGTTAAAATTGCCGCTCTTTGCAGTCGTGCTGAAT
>Seq_Na_04_28 [Organism=Artemia urmiana] isolate URM_2004-28 Na/K ATPase gene, exon 7, partial cds; nuclear
TTGGCTCCACCTCAACAATTTGCTCAGATAAGACCGGCACCCTCACACAAAACCGTATGACAGTCGCTCACATGTGGTTCGATGGAACGATCACTGAGGCTGATACTACTGAAGATCAGTCAGGGGCTCAGTTTGATAAATCATCGGCTGGATGGAAAGCTCTTGTTAAAATTGCCGCTCTTTGCAGTCGTGCTGAAT
>Seq_Na_04_29 [Organism=Artemia urmiana] isolate URM_2004-29 Na/K ATPase gene, exon 7, partial cds; nuclear
TTGGCTCCACCTCAACAATTTGCTCAGATAAGACCGGCACCCTCACACAAAACCGTATGACAGTCGCTCACATGTGGTTCGATGGAACGATCACTGAGGCTGATACTACTGAAGATCAGTCAGGGGCTCAGTTTGATAAATCATCGGCTGGATGGAAAGCTCTTGTTAAAATTGCCGCTCTTTGCAGTCGTGCTGAAT
>Seq_Na_04_30 [Organism=Artemia urmiana] isolate URM_2004-30 Na/K ATPase gene, exon 7, partial cds; nuclear
TTGGCTCCACCTCAACAATTTGCTCAGATAAGACCGGCACCCTCACACAAAACCGTATGACAGTCGCTCACATGTGGTTCGATGGAACGATCACTGAGGCTGATACTACTGAAGATCAGTCAGGGGCTCAGTTTGATAAATCATCGGCTGGATGGAAAGCTCTTGTTAAAATTGCCGCTCTTTGCAGTCGTGCTGAAT
>Seq_Na_04_31 [Organism=Artemia urmiana] isolate URM_2004-31 Na/K ATPase gene, exon 7, partial cds; nuclear
TTGGCTCCACCTCAACAATTTGCTCAGATAAGACCGGCACCCTCACACAAAACCGTATGACAGTCGCTCACATGTGGTTCGATGGAACGATCACTGAGGCTGATACTACTGAAGATCAGTCAGGGGCTCAGTTTGATAAATCATCGGCTGGATGGAAAGCTCTTGTTAAAATTGCCGCTCTTTGCAGTCGTGCTGAAT
>Seq_Na_04_32 [Organism=Artemia urmiana] isolate URM_2004-32 Na/K ATPase gene, exon 7, partial cds; nuclear
TTGGCTCCACCTCAACAATTTGCTCAGATAAGACCGGCACCCTCACACAAAACCGTATGACAGTCGCTCACATGTGGTTCGATGGAACGATCACTGAGGCTGATACTACTGAAGATCAGTCAGGGGCTCAGTTTGATAAATCATCGGCTGGATGGAAAGCTCTTGTTAAAATTGCCGCTCTTTGCAGTCGTGCTGAAT
>Seq_Na_04_33 [Organism=Artemia urmiana] isolate URM_2004-33 Na/K ATPase gene, exon 7, partial cds; nuclear
TTGGCTCCACCTCAACAATTTGCTCAGATAAGACCGGCACCCTCACACAAAACCGTATGACAGTCGCTCACATGTGGTTCGATGGAACGATCACTGAGGCTGATACTACTGAAGATCAGTCAGGGGCTCAGTTTGATAAATCATCGGCTGGATGGAAAGCTCTTGTTAAAATTGCCGCTCTTTGCAGTCGTGCTGAAT
>Seq_Na_04_34 [Organism=Artemia urmiana] isolate URM_2004-34 Na/K ATPase gene, exon 7, partial cds; nuclear
TTGGCTCCACCTCAACAATTTGCTCAGATAAGACCGGCACCCTCACACAAAACCGTATGACAGTCGCTCACATGTGGTTCGATGGAACGATCACTGAGGCTGATACTACTGAAGATCAGTCAGGGGCTCAGTTTGATAAATCATCGGCTGGATGGAAAGCTCTTGTTAAAATTGCCGCTCTTTGCAGTCGTGCTGAAT
>Seq_Na_04_35 [Organism=Artemia urmiana] isolate URM_2004-35 Na/K ATPase gene, exon 7, partial cds; nuclear
TTGGCTCCACCTCAACAATTTGCTCAGATAAGACCGGCACCCTCACACAAAACCGTATGACAGTCGCTCACATGTGGTTCGATGGAACGATCACTGAGGCTGATACTACTGAAGATCAGTCAGGGGCTCAGTTTGATAAATCATCGGCTGGATGGAAAGCTCTTGTTAAAATTGCCGCTCTTTGCAGTCGTGCTGAAT
