# Supplementary material for: The impact of one-decade ecological disturbance on genetic changes: a study on the brine shrimp Artemia urmiana from Urmia Lake, Iran
Source: PeerJ. 2019 Jul 2;7:e7190. doi: 10.7717/peerj.7190 (PMC6611446; doi:10.7717/peerj.7190)
Supplement: Supplemental Information 2 [file peerj-07-7190-s003.fasta]

>Seq_ITS1-1
CCAGGGCAGCCTCCGGGCCGCTCGTGGTGTGGTTGAAAGTTGTTCAAACTTGATCCTTTAGAGGAAGTAAAAGTCGTAACAAGGTTTCCGTAGGTGAACCTGCGGAAGGATCATTAGCGTTTGATAAACGAGAGGGAGACTCTTGGCCCCTGTGGTCATTTGTTTTGTCTAATCGTTGTTATTGATACACGTTCCCGTGTTTGGTGTTTGAGGTGCACAAGTAGGTTTTCCGCATGTGGAGGAGTACCCTTGGCAGCATCAGTCATGGGGCCATTCTTGAACAAAAGGAGTGTTCAACGGAGTCTTGAGGAAATGGGGGCTTTGAGGCAGTAATTGTGGGGATGATTGCCTCAAAGTTTGGTTTGTTACTAATGGAAAAATGGTGAGACTATTGACTGTGAGGACTACCTGAGCTGGCTCTGTAGTTGGGGCTCTCAGAGGAGTAGAGCATGCAAAGCCTGTTAAGGTAGACAGTCTCAATGGAATCACTGTGACGTCATGATGAGATGAACCAACACTGAGGTGAGTGTTGTTGCCCCAGCAGCATATTTGTGTGTGGGGGGCCACGAGATGATGACTGGGTATTGTCTTGAGGTCTTGGTGTCTGTATCCATTACAAGGATGGAGGGTTTGCTTTTGGCAGCAACAAGAGATTATATCTTGCTCTGTAGTGGGGGCTCTCTGAGCATGCAAAGCTGGTGATAAATCTTTGTAGTTGTGTATGTGGGCCAAATTCATGCCATCTGAAATAGTGGACATTAGATTACTAACACTGTGGTAGTTGCTGCCCCAGCAACATTTTGGTGGGGCCCGGGAAGCACTCTCTACCCTTCCTGAAGGCCCAAGTGGTGCAAGACGAAGGGATTGGCTTGGTCAAAAAAAAGCCCGTGAATCCTCAGTGACCAAAGTCTTGCACTGCGATTGCACTAATGTAGCATCGATTTTGCAAGCAATAAGCCAACATGCTCTTGAACTCTCGATGTATATTTTCTACGTGTGAATTCGTAGTGAAAAATAGTCATTTGGGGACTAGAGTGGCTCTATGATTCCAGGATCATGGATTCCACTCCGCGAGACTAAAGGGAGTGAAGGTGAGCTTGCCCCAATATAGCTTGGCTTGAGGTGTGCAAGGGTGCAATTGCATTGGCCT
>Seq_ITS1-2
CCAGGGCAGCCTCCGGGCCGCTCGTGGTGTGGTTGAAAGTTGTTCAAACTTGATCCTTTAGAGGAAGTAAAAGTCGTAACAAGGTTTCCGTAGGTGAACCTGCGGAAGGATCATTAGCGTTTGATAAACGAGAGGGAGACTCTTGGCCCCTGTGGTCATTTGTTTTGTCTAATCGTTGTTATTGATACACGTTCCCGTGTTTGGTGTTTGAGGTGCACAAGTAGGTTTTCCGCATGTGGAGGAGTACCCTTGGCAGCATCAGTCATGGGGCCATTCTTGAACAAAAGGAGTGTTCAACGGAGTCTTGAGGAAATGGGGGCTTTGAGGCAGTAATTGTGGGGATGATTGCCTCAAAGTTTGGTTTGTTACTAATGGAAAAATGGTGAGACTATTGACTGTGAGGACTACCTGAGCTGGCTCTGTAGTTGGGGCTCTCAGAGGAGTAGAGCATGCAAAGCCTGTTAAGGTAGACAGTCTGAATGGAATCACTGTGACGTCATGATGAGATGAACCAACACTGAGGTGAGTGTTGTTGCCCCAGCAGCATATTTGTGTGTGGGGGGCCACGAGATGATGACTGGGTATTGTCTTGAGGTCTTGGTGTCTGTATCCATTACAAGGATGGAGGGTTTGCTTTTGGCAGCAACAAGAGATTATATCTTGCTCTGTAGTGGGGGCTCTCTGAGCATGCAAAGCTGGTGATAAATCTTTGTAGTTGTGTATGTGGGCCAAATTCATGCCATCTGAAATAGTGGACATTAGATTACTAACACTGTGGTAGTTGCTGCCCCAGCAACATTTTGGTGGGGCCCGGGAAGCACTCTCTACCCTTCCTGAGGGCCCAAGTGGTGCAAGACGAAGGGATTGGCTTGGTCAAAAGAGAGCGCGTGAGTCCTCAGTGACCAAAGTCTTGCACTGCGATTGCACTAATGTAGCATCGATTTTGCAAGCAATAAGCCAACATGCTCTTGAACTCTCGATGTATATTTTCTACGTGTGAATTCGTAGTGAAAAATAGTCATTTGGGGACTAGAGTGGCTCTATGATTCCAGGATCATGGATTCCACTCCGCGAGACTAAAGGGAGTGAAGGTGAGCTTGCCCCAATATAGCTTGGCTTGAGGTGTGCAAGGGTGCAATTGCATTGGCCT
>Seq_ITS1-3
CCAGGGCAGCCTCCGGGCCGCTCGTGGTGTGGTTGAAAGTTGTTCAAACTTGATCCTTTAGAGGAAGTAAAAGTCGTAACAAGGTTTCCGTAGGTGAACCTGCGGAAGGATCATTAGCGTTTGATAAACGAGAGGGAGACTCTTGGCCCCTGTGGTCATTTGTTTTGTCTAATCGTTGTTATTGATACACGTTCCCGTGTTTGGTGTTTGAGGTGCACAAGTAGGTTTTCCGCATGTGGAGGAGTACCCTTGGCAGCATCAGTCATGGGGCCATTCTTGAACAAAAGGAGGGTTCAACGGAGTCTTGAGGAAATGGGGGCTTTGAGGCAGTAATTGTGGGGATGATTGCCTCAAAGTTTGGTTTGTTACTAATGGAAAAATGGTGAGACTATTGACTGTGAGGACTACCTGAGCTGGCTCTGTAGTTGGGGCTCTCAGAGGAGTAGAGCATGCAAAGCCTGTTAAGGTAGACAGTCTCAATGGAATCACTGTGACGTCATGATGAGATGAACCCACACTGAGGTGAGTGTTGTTGCCCCAGCAGCATATTTGTGTGTGGGGGGCCACGAGATGATGACTGGGTATTGTCTCGAGGTCTTGGTGTCTGTATCCATTACAAGGATGGAGGGTTTGCTTTTGGCAGCAACAAGAGATTATATCTTGCTCTGTAGTGGGGGCTCTCTGAGCATGCAAAGCTGGTGATAAATCTTTGTAGTTGTGTATGTGGGCCAAATTCATGCCATCTGAAATAGTGGACATTAGATTACTAACACTGTGGTGGTTGCTGCCCCAGCAACATTTTGGTGGGGCCCGGGAAGCACTCTCTACCCTTCCTGAGGGCCCAAGTGGTGCAAGACGAAGGGATTGGCTTGGTCAAAAGAGAGCGCGTGAGTCCTCAGTGACCAAAGTCTTGCACTGCGATTGCACTAATGTAGCATCGATTTTGCAAGCAATAAGCCAACATGCTCTTGAACTCTCGATGTATATTTTCTACGTGTGAATTCGTAGTGAAAAATAGTCATTTGGGGACTAGAGTGGCTCTATGATTCCAGGATCATGGATTCCACTCCGCGAGACTAAAGGGAGTGAAGGTGAGCTTGCCCCAATATAGCTTGGCTTGAGGTGTGCAAGGGTGCAATTGCATTGGCCT
>Seq_ITS1-4
CCAGGGCAGCCTCCGGGCCGCTCGTGGTGTGGTTGAAAGTTGTTCAAACTTGATCCTTTAGAGGAAGTAAAAGTCGTAACAAGGTTTCCGTAGGTGAACCTGCGGAAGGATCATTAGCGTTTGATAAACGAGAGGGAGACTCTTGGCCCCTGTGGTCATTTGTTTTGTCTAATCGTTGTTATTGATACACGTTCCCGTGTTTGGTGTTTGAGGTGCACAAGTAGGTTTTCCGCATGTGGAGGAGTACCCTTGGCAGCATCAGTCATGGGGCCATTCTTGAACAAAAGGAGTGTTCAACGGAGTCTTGAGGAAATGGGGGCTTTGAGGCAGTAATTGTGGGGATGATTGCCTCAAAGTTTGGTTTGTTACTAATGGAAAAATGGTGAGACTATTGACTGTGAGGACTACCTGAGCTGGCTCTGTAGTTGGGGCTCTCAGAGGAGTAGAGCATGCAAAGCCTGTTAAGGTAGACAGTCTCAATGGAATCACTGTGACGTCATGATGCGATGAACCAACACTGAGGTGAGTGTTGTTGCCCCAGCAGCATATTTGTGTGTGGGGGGCCACGAGATGATGACTGGGTATTGTCTTGAGGTCTTGGTGTCTGTATCCATTACAAGGATGGAGGGTTTGCTTTTGGCAGCAACAAGAGATTATATCTTGCTCTGTAGTGGGGGCTCTCTGAGCATGCAAAGCTGGTGATAAATCTTTGTAGTTGTGTATGTGGGCCAAATTCATGCCATCTGAAATAGTGGACATTAGATTACTAACACTGTGGTAGTTGCTGCCCCAGCAACATTTTGGTGGGGCCCGGGAAGCACTCTCTACCCTTCCTGAGGGCCCAAGTGGTGCAAGACGAAGGGATTGGCTTGGTCAAAAGAGAGCGCGTGAGTCCTCAGTGACCCAAGTCTTGCACTGCGATTGCACTAATGTAGCATCGATTTTGCAAGCAATAAGCCAACATGCTCTTGAACTCTCGATGTATATTTTCTACGTGTGAATTCGTAGTGAAAAATAGTCATTTGGGGACTAGAGTGGCTCTATGATTCCAGGATCATGGATTCCACTCCGCGAGACTAAAGGGAGTGAAGGTGAGCTTGCCCCAATATAGCTTGGCTTGAGGTGTGCAAGGGTGCAATTGCATTGGCCT
>Seq_ITS1-5
CCAGGGCAGCCTCCGGGCCGCTCGTGGTGTGGTTGAAAGTTGTTCAAACTTGATCCTTTAGAGGAAGTAAAAGTCGTAACAAGGTTTCCGTAGGTGAACCTGCGGAAGGATCATTAGCGTTTGATAAACGAGAGGGAGACTCTTGGCCCCTGTGGTCATTTGTTTTGTCTAATCGTTGTTATTGATACACGTTCCCGTGTTTGGTGTTTGAGGTGCACAAGTAGGTTTTCCGCATGTGGAGGAGTACCCTTGGCAGCATCAGTCATGGGGCCATTCTTGAACAAAAGGAGTGTTCAACGGAGTCTTGAGGAAATGGGGGCTTTGAGGCAGTAATTGTGGGGATGATTGCCTCAAAGTTTGGTTTGTTACTAATGGAAAAATGGTGAGACTATTGACTGTGAGGACTACCTGAGCTGGCTCTGTAGTTGGGGCTCTCAGAGGAGTAGAGCATGCAAAGCCTGTTAAGGTAGACAGTCTCAATGGAATCACTGTGACGTCATGATGAGATGAACCAACACTGAGGTGAGTGTTGTTGCCCCAGCAGCATATTTGTGTGTGGGGGGCCACGAGATGATGACTGGGTATTGTCTTGAGGTCTTGGTGTCTGTATCCATTACAAGGATGGAGGGTTTGCTTTTGGCAGCAACAAGAGATTATATCTTGCTCTGTAGTGGGGGCTCTCTGAGCATGCAAAGCTGGTGATAAATCTTTGAAGTTGTGTATGTGGGCCAAATTCATGCCATCTGAAATAGTGGACATTAGATTACTAACACTGTGGTAGTTGCTGCCCCAGCAACAATTTGGTGGGGCCCGGGAAGCACTCTCTACCCTTCCTGAGGGCCCAAGTGGTGCAAGACAAAGGGATTGGCTTGGTCAAAAAAAAGCGTGTGAGTCCTCAGTGACCAAAGTCTTGCACTGCGATTGCACTAATGTAGCATCGATTTTGCAAGCAATAAGCCAACATGCTCTTGAACTCTCGATGTATATTTTCTACGTGTGAATTCGTAGTGAAAAATAGTCATTTGGGGACTAGAGTGGCTCTATGATTCCAGGATCATGGATTCCACTCCGCGAGACTAAAGGGAGTGAAGGTGAGCTTGCCCCAATATAGCTTGGCTTGAGGTGTGCAAGGGTGCAATTGCATTGGCCT
>Seq_ITS1-6
CCAGGGCAGCCTCCGGGCCGCTCGTGGTGTGGTTGAAAGTTGTTCAAACTTGATCCTTTAGAGGAAGTAAAAGTCGTAACAAGGTTTCCGTAGGTGAACCTGCGGAAGGATCATTAGCGTTTGATAAACGAGAGGGAGACTCTTGGCCCCTGTGGTCATTTGTTTTGTCTAATCGTTGTTATTGATACACGTTCCCGTGTTTGGTGTTTGAGGTGCACAAGTAGGTTTTCCGCATGTGGAGGAGTACCCTTGGCAGCATCAGTCATGGGGCCATTCTTGAACAAAAGGAGTGTTCAACGGAGTCTTGAGGAAATGGGGGCTTTGAGGCAGTAATTGTGGGGATGATTGCCTCAAAGTTTGGTTTGTTACTAATGGAAAAATGGTGAGACTATGGACTGTGAGGACTACCTGAGCTGGCTCTGTAGTTGGGGCTCTCAGAGGAGTAGAGCATGCAAAGCCTGTTAAGGTAGACAGTCTGAATGGAATCACTGTGACATCATGATGAGATGAACCAACACTGAGGTGAGTGTTGTTGCCCCAGCAGCATATTTGTGTGTGGGGGGCCACGAGATGATGACTGGGCATTGTCTTGAGGTCTTGGTGTCTGTATCCATTACAAGGATGGAGGGTTTGCTTTTGGCAGCAACAAGAGATTATATCTTGCTCTGTAGTGGGGGCTCTCTGAGCATGCAAAGCTGGTGATAAATCTTTGTAGTTGTGTATGTGGGCCAAATTCATGCCATCTGAAATAGTGGACATTAGATTACTAACACTGTGGTAGTTGCTGCCCCAGCAACATTTTGGTGGGGCCCGGGAAGCACTCTCTACCCTTCCTGAGGGCCCAAGTGGTGCAAGACCAAGGGATTGGCTTGGTCAAAAAAAAGCGCGTGAGTCCTCAGTGACCAAAGTCTTGCACTGCGATTGCACTAATGTAGCATCGATTTTGCAAGCAATAAGCCAACATGCTCTTGAACTCTCGATGTATATTTTCTACGTGTGAATTCGTAGTGAAAAATAGTCATTTGGGGACTAGAGTGGCTCTATGATTCCAGGATCATGGATTCCACTCCGCGAGACTAAAGGGAGTGAAGGTGAGCTTGCCCCAATATAGCTTGGCTTGAGGTGTGCAAGGGTGCAATTGCATTGGCCT
>Seq_ITS1-7
CCAGGGCAGCCTCCGGGCCGCTCGTGGTGTGGTTGAAAGTTGTTCAAACTTGATCCTTTAGAGGAAGTAAAAGTCGTAACAAGGTTTCCGTAGGTGAACCTGCGGAAGGATCATTAGCGTTTGATAAACGAGAGGGAGACTCTTGACCCCTGTGGTCATTTGTTTTGTCTAATCGTTGTTATTGATACACGTTCCCGTGTTTGGTGTTTGAGGTGCACAAGTAGGTTTTCCGCATGTGGAGGAGTACCCTTGGCAGCATCAGTCATGGGGCCATTCTTGAACAAAAGGAGTGTTCAACGGAGTCTTGAGGAAATGGGGGCTTTGAGGCAGTAATTGTGGGGATGATTGCCTCAAAGTTTGGTTTGTTACTAATGGAAAAATGGTGAGACTATTGACTGTGAGGACTACCTGAGCTGGCTCTGTAGTTGGGGCTCTCAGAGGAGTAGAGCATGCAAAGCCTGTTAAGGTAGACAGTCTCAATGGAATCACTGTGACGTCATGATGAGATGAACCAACACTGAGGTGAGTGTTGTTGCCCCAGCAGCATATTTGTGTGTGGGGGGCCACGAGATGATGACTGGGTATTGTCTTGAGGTCTTGGTGTCTGTATCCATTACAAGGATGGAGGGTTTGCTTTTGGCAGCAACAAGAGATTATATCTTGCTCTGTAGTGGGGGCTCTCTGAGCATGCAAAGCTGGTGATAAATCTTTGTAGTTGTGTATGTGGGCCAAATTCATGCCATCTGAAATAGTGGACATTAGATTACTAACACTGTGGTAGTTGCTGCCCCAGCAACATTTTGGTGGGGCCCGGGAAGCACTCTCTACCCTTCCTGAGGGCCCAAGTGGTGCAAGACGAAGGGATTGGCTTGGTCAAAAAAAAGCGCGTGAGTCCTCAGTGACCAAAGTCTTGCACTGCGATTGCACTAATGTAGCATCGATTTTGCAAGCAATAAGCCAACATGCTCTTGAACTCTCGATGTATATTTTCTACGTGTGAATTCGTAGTGAAAAATAGTCATTTGGGGACTAGAGTGGCTCTATGATTCCAGGATCATGGATTCCACTCCGCGAGACTAAAGGGAGTGAAGGTGAGCTTGCCCCAATATAGCTTGGCTTGAGGTGTGCAAGGGTGCAATTGCATTGGCCT
>Seq_ITS1-8
CCAGGGCAGCCTCCGGGCCGCTCGTGGTGTGGTTGAAAGTTGTTCAAACTTGATCCTTTAGAGGAAGTAAAAGTCGTAACAAGGTTTCCGTAGGTGAACCTGCGGAAGGATCATTAGCGTTTGATAAACGAGAGGGAGACTCTTGACCCCTGTGGTCATTTGTTTTGTCTAATCGTTGTTATTGATACACGTTCCCGTGTTTGGTGTTTGAGGTGCACAAGTAGGTTTTCCGCATGTGGAGGAGTACCCTTGGCAGCATCAGTCATGGGGCCATTCTTGAACAAAAGGAGTGTTCAACGGAGTCTTGAGGAAATGGGGGCTTTGAGGCAGTAATTGTGGGGATGATTGCCTCAAAGTTTGGTTTGTTACTAATGGAAAAATGGTGAGACTATTGACTGTGAGGACTACCTGAGCTGGCTCTGTTGTTGGGGCTCTCAGAGGAGTAGAGCATGCAAAGCCTGTTAAGGTAGACAGTCTCAATGGAATCACTGTGACGTCATGATGAGATGAACCAACACTGAGGTGAGTGTTGTTGCCCCAGCAGCATATTTGTGTGTGGGGGGCCACGAGATGATGACTGGGTATTGTCTTGAGGTCTTGGTGTCTGTATCCATTACAAGGATGGAGGGTTTGCTTTTGGCAGCAACAAGAGATTATATCTTGCTCTGTAGTGGGGGCTCTCTGAGCATGCAAAGCTGGTGATAAATCTTTGTAGTTGTGTATGTGGGCCAAATTCATGCCATCTGAAATAGTGGACATTAGATTACTAACACTGTGGTAGTTGCTGCCCCAGCAACATTTTGGTGGGGCCCGGGAAGCACTCTCTACCCTTCCTGAGGGCCCAAGTGGTGCAAGACGAAGGGATTGGCTTGGTCAAAAAAGAGCGCGTGAGTCCTCAGTGACCAAAGTCTTGCACTGCGATTGCACTAATGTAGCATCGATTTTGCAAGCAATAAGCCAACATGCTCTTGAACTCTCGATGTATATTTTCTACGTGTGAATTCGTAGTGAAAAATAGTCATTTGGGGACTAGAGTGGCTCTATGATTCCAGGATCATGGATTCCACTCCGCGAGACTAAAGGGAGTGAAGGTGAGCTTGCCCCAATATAGCTTGGCTTGAGGTGTGCAAGGGTGCAATTGCATTGGCCT
>Seq_ITS1-9
CCAGGGCAGCCTCCGGGCCGCTCGTGGTGTGGTTGAAAGTTGTTCAAACTTGATCCTTTAGAGGAAGTAAAAGTCGTAACAAGGTTTCCGTAGGTGAACCTGCGGAAGGATCATTAGCGTTTGATAAACGAGAGGGAGACTCTTGGCCCCTGTGGTCATTTGTTTTGTCTAATCGTTGTTATTGATACACGTTCCCGTGTTTGGTGTTTGAGGTGCACAAGTAGGTTTTCCGCATGTGGAGGAGTACCCTTGGCAGCATCAGTCATGGGGCCATTCTTGAACAAAAGGAGTGTTCAACGGAGTCTTGAGGAAATGGGGGCTTTGAGGCAGTAATTGTGGGGATGATTGCCTCAAAGTTTGGTTTGTTACTAATGGAAAAATGGTGAGACTATTGACTGTGAGGACTACCTGAGCTGGCTCTGTAGTTGGGGCTCTCAGAGGAGTAGAGCATGCAAAGCCTGTTAAGGTAGACAGTCTCAATGGAATCACTGTGACGTCATGATGAGATGAACCAACACTGAGGTGAGTGTTGTTGCCCCAGCAGCATATTTGTGTGTGGGGGGCCACGAGATGATGACTGGGTATTGTCTTGAGGTCTTGGTGTCTGTATCCATTACAAGGATGGAGGGTTTGCTTTTGGCAGCAACAAGAGATTATATCTTGCTCTGTAGTGGGGGCTCTCTGAGCATGCAAAGCTGGTGATAAATCTTTGTAGTTGTGTATGTGGGCCAAATTCATGCCATCTGAAATAGTGGACATTAGATTACTAACACTGTGGTAGTTGCTGCCCCAGCAACATTTTGGTGGGGCCCGGGAAGCACTCTCTACCCTTCCTGAGGGCCCAAGTGGTGCAAGACAAAGGGATTGGCTTGGTCAAAAAAAAGCGCGTGAGTCCTCAGTGACCAAAGTCTTGCACTGCGATTGCACTAATGTAGCATCGATTTTGCAAGCAATAAGCCAACATGCTCTTGAACTCTCGATGTATATTTTCTACGTGTGAATTCGTAGTGAAAAATAGTCATTTGGGGACTAGAGTGGCTCTATGATTCCAGGATCATGGATTCCACTCCGCGAGACTAAAGGGAGTGAAGGTGAGCTTGCCCCAATATAGCTTGGCTTGAGGTGTGCAAGGGTGCAATTGCATTGGCCT
>Seq_ITS1-10
CCAGGGCAGCCTCCGGGCCGCTCGTGGTGTGGTTGAAAGTTGTTCAAACTTGATCCTTTAGAGGAAGTAAAAGTCGTAACAAGGTTTCCGTAGGTGAACCTGCGGAAGGATCATTAGCGTTTGATAAACGAGAGGGAGACTCTTGGCCCCTGTGGTCATTTGTTTTGTCTAATCGTTGTTATTGATACACGTTCCCGTGTTTGGTGTTTGAGGTGCACAAGTAGGTTTTCCGCATGTGGAGGAGTACCCTTGGCAGCATCAGTCATGGGGCCATTCTTGAACAAAAGGAGTGTTCAACGGAGTCTTGAGGAAATGGGGGCTTTGAGGCAGTAATTGTGGGGATGATTGCCTCAAAGTTTGGTTTGTTACTAATGGAAAAATGGTGAGACTATTGACTGTGAGGACTACCTGAGCTGTCTCTGTAGTTGGGGCTCTCAGAGGAGTAGAGCATGCAAAGCCTGTTAAGGTAGACAGTCTCAATGGAATCACTGTGACGTCATGATGAGATGAACCAACACTGAGGTGAGTGTTGTTGCCCCAGCAGCATATTTGTGTGTGGGGGGCCACGAGATGATGACTGGGTATTGTCTTGAGGTCTTGGTGTCTGTATCCATTACAAGGATGGAGGGTTTGCTTTTGGCAGCAACAAGAGATTATATCTTGCTCTGTAGTGGGGGCTCTCTGAGCATGCAAAGCTGGTGATAAATCTTTGTAGTTGTGTATGTGGGCCAAATTCATGCCATCTGAAATAGTGGACATTAGATTACTAACACTGTGGTGGTTGCTGCCCCAGCAACATTTTGGTGGGGCCCGGGAAGCACTCTCTACCCTTCCTGAGGGCCCAAGTGGTGCAAGACAAAGGGATTGGCTTGGTCAAAAAAGAGCGCGTGAGTCCTCAGTGACCAAAGTCTTGCACTGCGATTGCACTAATGTAGCATCGATTTTGCAAGCAATAAGCCAACATGCTCTTGAACTCTCGATGTATATTTTCTACGTGTGAATTCGTAGTGAAAAATAGTCATTTGGGGACTAGAGTGGCTCTATGATTCCAGGATCATGGATTCCACTCCGCGAGACTAAAGGGAGTGAAGGTGAGCTTGCCCCAATATAGCTTGGCTTGAGGTGTGCAAGGGTGCAATTGCATTGGCCT
>Seq_ITS1-11
CCAGGGCAGCCTCCGGGCCGCTCGTGGTGTGGTTGAAAGTTGTTCAAACTTGATCCTTTAGAGGAAGTAAAAGTCGTAACAAGGTTTCCGTAGGTGAACCTGCGGAAGGATCATTAGCGTTTGATAAACGAGAGGGAGACTCTTGGCCCCTGTGGTCATTTGTTTTGTCTAATCGTTGTTATTGATACACGTTCCCGTGTTTGGTGTTTGAGGTGCACAAGTAGGTTTTCCGCATGTGGAGGACTTCCCTTGGCACCATCAGTCATGGGGCCATTCTTGAACAAAAGGAGTGTTCAACGGAGTCTTGAGGAAATGGGGGCTTTGAGGCAGTAATTGTGGGGATGATTGCCTCAAAGTTTGGTTTGTTTCTAAGGAAAAAATGGTGAGATTATTGACTGTGAGGACTACTTGAGCTGGTTCTGTAGTTGGGGTTTTCAGAGGAGTAGAGCATGCAAAGCCTGTTAAGGTAGCCAGTCTCAATGGAATCACTGTGACGTCATGATGAGATGAACCACCACTGAGGTGAGTGTTGTTGCCCCAGCAGCATATTTGTGTGTGGGGGGCCACGAGATGATGACTGGGTATTGTCTTGAGGTCTTGGTGTCTGTATCCATTACAAGGATGGAGGGTTTGCTTTTGGCAGCAACAAGAGATTATATCTTGCTCTGTAGTGGGGGCTCTCTGAGCATGCAAAGCTGGTGATAAATCTTTGTAGTTGTGTATGTGGGCCAAATTCATGCCATCTGAAATAGTGGACATTAGATTACTAACACTGTGGTAGTTGCTGCCCCAGCAACATTTTGGTGGGGCCCGGGAAGCACTCTCTACCCTTCCTGAGGGCCCAAGTGGTGCAAGACGAAGGGATTGGCTTGGTCAAAAGAGAGCGCGTGAGTCCTCAGTGACCAAAGTCTTGCACTGCGATTGCACTAATGTAGCATCGATTTTGCAAGCAATAAGCCAACATGCTCTTGAACTCTCGATGTATATTTTCTACGTGTGAATTCGTAGTGAAAAATAGTCATTTGGGGACTAGAGTGGCTCTATGATTCCAGGATCATGGATTCCACTCCGCGAGACTAAAGGGAGTGAAGGTGAGCTTGCCCCAATATAGCTTGGCTTGAGGTGTGCAAGGGTGCAATTGCATTGGCCT
>Seq_ITS1-12
CCAGGGCAGCCTCCGGGCCGCTCGTGGTGTGGTTGAAAGTTGTTCAAACTTGATCCTTTAGAGGAAGTAAAAGTCGTAACAAGGTTTCCGTAGGTGAACCTGCGGAAGGATCATTAGCGTTTGATAAACGAGAGGGAGACTCTTGGCCCCTGTGGTCATTTGTTTTGTCTAATCGTTGTTATTGATACACGTTCCCGTGTTTGGTGTTTGAGGTGCACAAGTAGGTTTTCCGCATGTGGAGGAGTACCCTTGGCAGCATCAGTCATGGGGCCATTCTTGAACAAAAGGAGTGTTCAACGGAGTCTTGAGGAAATGGGGGCTTTGAGGCAGTAATTGTGGGGATGATTGCCTCAAAGTTTGGTTTGTTACTAATGGAAAAATGGTGAGACTATTGACTGTGAGGACTACCTGAGCTGGCTCTGTAGTTGGGGCTCTCAGAGGAATAGAGCATGCAAAGCCTGTTAAGGTAGACAGTCTGAATGGAATCACTGTGACGTCATGATGAGATGAACCAACACTGAGGTGAGTGTTGTTGCCCCAGCAGCATATTTGTGTGTGGGGGGCCACGAGATGATGACTGGGTATTGTCTTGAGGTCTTGGTGTCTGTATCCATTACAAGGATGGAGGGTTTGCTTTTGGCAGCAACAAGAGATTATATCTTGCTCTGTAGTGGGGGCTCTCTGAGCATGCAAAGCTCGTGATAAATCTTTGTAGTTGTGTATGTGGGCCAAATTCATGCCATCTGAAATAGTGGACATTAGATTACTAACACTGGGGTGGTTGCTGCCCCAGCAACATTTTGGTGGGGCCCGGGAAGCACTCTCTACCCTTCCTGAGGGCCCAAGTGGTGTAAGACGAAGGGATTGGCTTGGTCAAAAGAGAGCGCGTGAGTCCTCAGTGACCAAAGTCTTGCACTGCGATTGCACTAATGTAGCATCGATTTTGCAAGCAATAAGCCAACATGCTCTTGAACTCTCGATGTATATTTTCTACGTGTGAATTCGTAGTGAAAAATAGTCATTTGGGGACTAGAGTGGCTCTATGATTCCAGGATCATGGATTCCACTCCGCGAGACTAAAGGGAGTGAAGGTGAGCTTGCCCCAATATAGCTTGGCTTGAGGTGTGCAAGGGTGCAATTGCATTGGCCT
>Seq_ITS1-13
CCAGGGCAGCCTCCGGGCCGCTCGTGGTGTGGTTGAAAGTTGTTCAAACTTGATCCTTTAGAGGAAGTAAAAGTCGTAACAAGGTTTCCGTAGGTGAACCTGCGGAAGGATCATTAGCGTTTGATAAACGAGAGGGAGACTCTTGGCCCCTGTGGTCATTTGTTTTGTCTAATCGTTGTTATTGATACACGTTCCCGTGTTTGGTGTTTGAGGTGCACAAGTAGGTTTTCCGCATGTGGAGGAGTACCCTTGGCAGCATCAGTCATGGGGCCATTCTTGAACAAAAGGAGTGTTCAACGGAGTCCGGAGGAAATGGGGGCTTTGAGGCAGTAATTGTGGGGATGATTGCCTCAAAGTTTGGTTTGTTACTAATGGAAAAATGGTGAGACTATTGACTGTGAGGACTACCTGAGCTGGCTCTGTAGTTGGGGCTCTCAGAGGAGTAGAGCATGCAAAGCCTGTTAAGGTAGACAGTCTCAATGGAATCACTGTGACGTCATGATGAGATGAACCAACACTGAGGTGATTGTTGTTGCCCCAGCAGCATATTTGTGTGTGGGGGGCCACGAGATGATGACTGGGTATTGTCTCGAGGTCTTGGTGTCTGTATCCATTACAAGGATGGAGGGTTTGCTTTTGGCAGCAACAAGAGATTCTATCTTGCTCTGTAGTGGGGGCTCTCTGAGCATGCAAAGCTGGTGATAAATCTTTGTAGTTGTGTATGTGGGCCAAATTCATGCCATCTGAAATAGTGGACATTAGATTACTAACACTGTGGTAGTTGCTGCCCCAGCAACATTTTGGTGGGGCCCGGGAAGCACTCTCTACCCTTCCTGAGGGCCCAAGTGGTGCAAGACGAAGGGATTGGCTTGGTCAAAAAAGAGCGCGTGAGTCCTCAGTGACCAAAGTCTTGCACTGCGATTGCACTAATGTAGCATCGATTTTGCAAGCAATAAGCCAACATGCTCTTGAACTCTCGATGTATATTTTCTACGTGTGAATTCGTAGTGAAAAATAGTCATTTGGGGACTAGAGTGGCTCTATGATTCCAGGATCATGGATTCCACTCCGCGAGACTAAAGGGAGTGAAGGTGAGCTTGCCCCAATATAGCTTGGCTTGAGGTGTGCAAGGGTGCAATTGCATTGGCCT
>Seq_ITS1-14
CCAGGGCAGCCTCCGGGCCGCTCGTGGTGTGGTTGAAAGTTGTTCAAACTTGATCCTTTAGAGGAAGTAAAAGTCGTAACAAGGTTTCCGTAGGTGAACCTGCGGAAGGATCATTAGCGTTTGATAAACGAGAGGGAGACTCTTGGCCCCTGTGGTCATTTGTTTTGTCTAATCGTTGTTATTGATACACGTTCCCGTGTTTGGTGTTTGAGGTGCACAAGTAGGTTTTCCGCATGTGGAGGAGTACCCTTGGCAGCATCAGTCATGGGGCCATTCTTGAACAAAAGGAGTGTTCAACGGAGTCTTGAGGAAATGGGGGCTTTGAGGCAGTAATTGTGGGGATGATTGCCTCAAAGTTTGGTTTGTTACTAATGGAAAAATGGTGAGACTATTGACTGTGAGGACTACCTGAGCTGGCTCTGTAGTTGGGGCTCTCAGAGGAGTAGAGCATGCAAAGCCTGTTAAGGTAGACAGTCTCAATGGAATCACTGTGACGTCATGATGAGATGAACCAACACTGAGGTGAGTGTTGTTGCCCCAGCAGCATATTTGTGTGTGGGGGGCCACAAGATGATGACTGGGTATTGTCTTGAGGTCTTGGTGTCTGTATCCATTACAAGGATGGAGGGTTTGCTTTTGGCAGCAACAAGAGATTATATCTTGCTCTGTAGTGGGGGCTCTTTGAGCATGCAAAGCTGGTGATAAATCTTTGTAGTTGTGTATGTGGGCCAAATTCATGCCATCTGAAATAGTGGACATTAGATTACTAACACTGTGGTAGTTGCTGCCCCAGCAACATTTTGGTGGGGCCCGGGAAGCACTCTCTACCCTTCCTGAGGGCCCAAGTGGTGCAAGACAAAGGGATTGGCTTGGTCAAAAAAGAGCGCGTGAGTCCTCAGTGACCAAAGTCTTGCACTGCGATTGCACTAATGTAGCATCGATTTTGCAAGCAATAAGCCAACATGCTCTTGAACTCTCGATGTATATTTTCTACGTGTGAATTCGTAGTGAAAAATAGTCATTTGGGGACTAGAGTGGCTCTATGATTCCAGGATCATGGATTCCACTCCGCGAGACTAAAGGGAGTGAAGGTGAGCTTGCCCCAATATAGCTTGGCTTGAGGTGTGCAAGGGTGCAATTGCATTGGCCT
>Seq_ITS1-15
CCAGGGCAGCCTCCGGGCCGCTCGTGGTGTGGTTGAAAGTTGTTCAAACTTGATCCTTTAGAGGAAGTAAAAGTCGTAACAAGGTTTCCGTAGGTGAACCTGCGGAAGGATCATTAGCGTTTGATAAACGAGAGGGAGACTCTTGGCCCCTGTGGTCATTTGTTTTGTCTAATCGTTGTTATTGATACACGTTCCCGTGTTTGGTGTTTGAGGTGCACAAGTAGGTTTTCCGCATGTGGAGGAGTACCCTTGGCAGCATCAGTCATGGGGCCATTCTTGAACAAAAGGAGTGTTCAACGGAGTCTTGAGGAAATGGGGGCTTTGAGGCAGTAATTGTGGGGATGATTGCCTCAAAGTTTGGTTTGTTACTAATGGAAAAATGGTGAGACTATTGACTGTGAGGACTACCTGAGCTGGCTCTGTAGTTGGGGCTCTCACAGGAGTATAGCATGCAAGGCCTGTTAAGGTAGACAGTCTCAATGGAATCACTGTGACGTCATGATGAGATGAACCAACACTGAGGTGAGTGTTGTTGCCCCAGCAGCATATTTGTGTGTGGGGGGCCACGAGATGATGACTGGGTATTGTCTTGAGGTCTTGGTGTCTGTATCCATTACAAGGATGGAGGGTTTGCTTTTGGCAGCAACAAGAGATTATATCTTGCTCTGTAGTGGGGGCTCTCTGAGCATGCAAAGCTGGTGATAAATCTTTGTAGTTGTGTATGTGGGCCAAATTCATGCCATCTGAAATAGTGGACATTAGATTACTAACACTGTGGTAGTTGCTGCCCCAGCAACATTTTGGTGGGGCCCGGGAAGCACTCTCTACCCTTCCTGAGGGCCCAAGTGGTGCAAGACGAAGGGATTGGCTTGGTCAAAATAGAGCCCGTGAGTCCTCAGTGACCCAAGTCTTGCACTGCGATTGCACTAATGTAGCATCGATTTTGCAAGCAATAAGCCAACATGCTCTTGAACTCTCGATGTATATTTTTTACGTGTGAATTTGTAGTGAAAAATAGTCATTTGGGGACTAGAGTGGCTCTATGATTCCAGGATCATGGATTCCACTCCGCGAGACTAAAGGGAGTGAAGGTGAGCTTGCCCCAATATAGCTTGGCTTGAGGTGTGCAAGGGTGCAATTGCATTGGCCT
>Seq_ITS1-16
CCAGGGCAGCCTCCGGGCCGCTCGTGGTGTGGTTGAAAGTTGTTCAAACTTGATCCTTTAGAGGAAGTAAAAGTCGTAACAAGGTTTCCGTAGGTGAACCTGCGGAAGGATCATTAGCGTTTGATAAACGAGAGGGAGACTCTTGGCCCCTGTGGTCATTTGTTTTGTCTAATCGTTGTTATTGATACACGTTCCCGTGATTGGTGTTTGAGGTGCACAAGTAGGTTTTCCGCATGTGGAGGAGTACCCTTGGCAGCATCAATCATGGGGCCATTCTTGAACAAAAGGAGTGTTCAACGGAGTCTTGAGGAAATGGGGGCTTTGAGGCAGTAATTGTGGGGATGATTGCCTCAAAGTTTGGTTTGTTACTAATGGAAAAATGGTGAGACTATTGACTGTGAGGACTACCTGAGCTGGCTCTGTAGTTGGGGCTCTCAGAAGAGTAGAGCATGCAAAGCCTGTTAAGGTAGACAGTCTCAATGGAATCACTGTGACGTCATGATGAGATGAACCAACACTGAAGTGAGTGCTGTTGCCCCAGCAGCATATTTGTGTGTGGGGGGCCACGAGATGATGACTGGGTATTGTCTTGAGGTCTTGGTGTCTGTATCCATTACAAGGATGGAGGGTTTGCTTTTGGCAGCAACAAGAGATTATATCTTGCTCTGTAGTGGGGGCTCTCTGAGCATGCAAAGCTGGTGATAAATCTTTGTAGTTGTGTATGTGGGCCAAATTCATGCCATCTGAAATAGTGGACATTAGATTACTAACACTGTGGTAGTTGCTGCCCCAGCAACATTTTGGTGGGGCCCGGGAAGCACTCTCTACCCTTCCTGAGGGCCCAAGTGGTGCAAGACAAAGGGATTGGCTTGGTCAAAAAAAAGCCCGTGAGTCCTCAGTGACCAAAGTCTTGCACTGCGATTGCACTAATGTAGCATCGATTTTGCAAGCAATAAGCCAACATGCTCTTGAACTCTCGATGTATATTTTCTACGTGTGAATTCGTAGTGAAAAATAGTCATTTGGGGACTAGAGTGGCTCTATGATTCCAGGATCATGGATTCCACTCCGCGAGACTAAAGGGAGTGAAGGTGAGCTTGCCCCAATATAGCTTGGCTTGAGGTGTGCAAGGGTGCAATTGCATTGGCCT
>Seq_ITS1-17
CCAGGGCAGCCTCCGGGCCGCTCGTGGTGTGGTTGAAAGTTGTTCAAACTTGATCCTTTAGAGGAAGTAAAAGTCGTAACAAGGTTTCCGTAGGTGAACCTGCGGAAGGATCATTAGCGTTTGATAAACGAGAGGGAGACTCTTGGCCCCTGTGGTCATTTGTTTTGTCTAATCGTTGTTATTGATACACGTTCCCGTGTTTGGTGTTTGAGGTGCACAATTAGGTTTTCCACAGGTGGAGGAGTACCCTTGGCAGCATCAGTCATGGGGCCATTCTTGAACAAAAGGAGTGTTCAACGGAGTCTTGAGGAAATGGGGGCTTTGAGGCAGTAATTGTGGGGATGATTGCCTCAAAGTTTGGTTTGTTACTAATGGAAAAATGGTGAGACTATTGACTGTGAGGACTACCTGAGCTGGCTCTGTAGTTGGGGCTCTCAGAGGAGTAGAGCATGCAAAGCCTGTTAAGGTAGACAGTCTCAATGGAATCACTGTGACGTCATGATGAGATGAACCAACACTGAGGTGAGTGTTGTTGCCCCAGCAGCATATTTGTGTGTGGGGGGCCACGAGATGATGACTGGGTATTGTCTTGAGGTCTTGGTGTCTGTATCCATTACAAGGATGGAGGGTTTGCTTTTGGCAGCAACAAGAGATTATATCTTGCTCTGTAGTGGGGGCTCTCTGAGCATGCAAAGCTGGTGATAAATCTTTGTAGTTGTGTATGTGGGCCAAATTCATGCCATCTGAAATAGTGGACATTAGATTACTAACACTGTGGTAGTTGCTGCCCCAGCAACAATTTGGTGGGGCCCGGGAAGCACTCTCTACCCTTCCTGAGGGCCCAAGTGGTGCAAGACGAAGGGATTGGCTTGGTCAAAAGAGAGCGCGTGAGTCCTCAGTGACCAAAGTCTTGCACTGCGATTGCACTAATGTAGCATCGATTTTGCAAGCAATAAGCCAACATGCTCTTGAACTCTCGATGTATATTTTCTACGTGTGAATTCGTAGTGAAAAATAGTCATTTGGGGACTAGAGTGGCTCTATGATTCCAGGATCATGGATTCCACTCCGCGAGACTAAAGGGAGTGAAGGTGAGCTTGCCCCAATATAGCTTGGCTTGAGGTGTGCAAGGGTGCAATTGCATTGGCCT
>Seq_ITS1-18
CCAGGGCAGCCTCCGGGCCGCTCGTGGTGTGGTTGAAAGTTGTTCAAACTTGATCCTTTAGAGGAAGTAAAAGTCGTAACAAGGTTTCCGTAGGTGAACCTGCGGAAGGATCATTAGCGTTTGATAAACGAGAGGGAGACTCTTGGCCCCTGTGGTCATTTGTTTTGTCTAATCGTTGTTATTGATACACGTTCCCGTGTTTGGTGTTTGAGGTGCACAAGTAGGTTTTCCGCATGTGGAGGAGTACCCCTGGCAGCATCAGTCATGGGGCCCTTTTTGAACAAAAAGAGTGTTCACCGGAGTCTTGAGGAAATAGGGGCTTTGAGGCACTAATTGTGGGGATGATTGCCTCAAAGTTTGGTTTGTTATTAATGGAAAAATGGTGAGAGTATTGACTGTGAGGACTACCCGAGCTGGCTCTGTAGTTGGGGCTCTCTGAGGAGTAGAGCACGCACAGCCCGTTAAGGTAGACAGTGTCAAAGGAATCACTGTGACGTCACGATGAGATGAGCCAACACTGAGGTGAGTGTTGTTGCCCCAGCAGCATATTTGTGTGTGGGGGGCCACGAGATGATGACTGGGTATTGTCTTGAGGTCTTGGTGTCTGTATCCATTACAAGGATGGAGGGTTTGCTTTTGGCAGCAACAAGAGATTATATCTTGCTCTGTAGTGGGGGCTCTCTGAGCATGCAAAGCTGGTGATAAATCTTTGTAGTTGTGTATGTGGGCCAAATTCATGCCATCTGAAATAGTGGACATTAGATTACTAACACTGTGGTAGTTGCTGCCCCAGCAACAATTTGGTGGGGCCCGGGAAGCACTCTCTACCCTTCCTGAGGGCCCAAGTGGTGCAAGACGAAGGGATTGGCTTGGTCAAAAGAGAGCGCGTGAGTCCTCAGTGACCAAAGTCTTGCACTGCGATTGCACTAATGTAGCATCGATTTTGCAAGCAATAAGCCAACATGCTCTTGAACTCTCGATGTATATTTTCTACGTGTGAATTCGTAGTGAAAAATAGTCATTTGGGGACTAGAGTGGCTCTATGATTCCAGGATCATGGATTCCACTCCGCGAGACTAAAGGGAGTGAAGGTGAGCTTGCCCCAATATAGCTTGGCTTGAGGTGTGCAAGGGTGCAATTGCATTGGCCT
>Seq_ITS1-19
CCAGGGCAGCCTCCGGGCCGCTCGTGGTGTGGTTGAAAGTTGTTCAAACTTGATCCTTTAGAGGAAGTAAAAGTCGTAACAAGGTTTCCGTAGGTGAACCTGCGGAAGGATCATTAGCGTTTGATAAACGAGAGGGAGACTCTTGGCCCCTGTGGTCATTTGTTTTGTCTAATCGTTGTTATTGATACACGTTCCCGTGTTTGGTGTTTGAGGTGCACAAGTAGGTTTTCCGCATGTGGAGGAGTACCCTTGGCAGCATCAGTCATGGGGCCATTCTTGAACAAAAGGAGTGTTCAACGGAGTCTTGAGGAAATGGGGGCTTTGAGGCAGTAATTGTGGGGATGATTGCCTCAAAGTTTGGTTTGTTACTAATGGCAAAATGGTGACACTATTGACTGTGAAGACTACCTGATCTGGCTCTGGATTTGGGGCTCTCAGAAGAATAGAGCATGCAAAGCCTGTTAAGGTAGACAGTCTCAATGGAATCACTGTGACGTCATGATGAGATGAACCAACACTGAGGTGAGTGTTGTTGCCCCAGCAGCATATTTGTGTGTGGGGGGCCACGAGATGATGACTGGGTATTGTCTTGAGGTCTTGGTGTCTGTATCCATTACAAGGATGGAGGGTTTGCTTTTGGCAGCAACAAGAGATTATATCTTGCTCTGTAGTGGGGGCTCTCTGAGCATGCAAAGCTGGTGATAAATCTTTGTAGTTGTGTATGTGGGCCAAATTCATGCCATCTGAAATAGTGGACATTAGATTACTAACACTGTGGTAGTTGCTGCCCCAGCAACATTTTGGTGGGGCCCGGGAAGCACTCTCTACCCTTCCTGAGGGCCCAAGTGGTGCAAGACGAAGGGATTGGCTTGGTCAAAAGAGAGCGCGTGAGTCCTCAGTGACCAAAGTCTTGCACTGCGATTGCACTAATGTAGCATCGATTTTGCAAGCAATAAGCCAACATGCTCTTGAACTCTCGATGTATATTTTCTACGTGTGAATTCGTAGTGAAAAATAGTCATTTGGGGACTAGAGTGGCTCTATGATTCCAGGATCATGGATTCCACTCCGCGAGACTAAAGGGAGTGAAGGTGAGCTTGCCCCAATATAGCTTGGCTTGAGGTGTGCAAGGGTGCAATTGCATTGGCCT
>Seq_ITS1-20
CCAGGGCAGCCTCCGGGCCGCTCGTGGTGTGGTTGAAAGTTGTTCAAACTTGATCCTTTAGAGGAAGTAAAAGTCGTAACAAGGTTTCCGTAGGTGAACCTGCGGAAGGATCATTAGCGTTTGATAAACGAGAGGGAGACTCTTGGCCCCTGTGGTCATTTGTTTTGTCTAATCGTTGTTATTGATACACGTTCCCGTGTTTGGTGTTTGAGGTGCACAAGTAGGTTTTCCGCATGTGGAGGAGTACCCTTGGCAGCATCAGTCATGGGGCCATTCTTGAACAAAAGGAGTGTTCAACGGAGTCTTGAGGAAATGGGGGCTTTGAGGCAGTAATTGTGGGGATGATTGCCTCAAAGTTTGGTTTGTTACTAATGGAAAAATGGTGAGACTATTGACTGTGAGGACTACCTGAGCTGGCTCTGTAGTTGGGGCTCTCAGAGGAGTAGAGCATGCAAAGCCTGTTAAGGTAGACAGTCTCAATGGAATCACTGTGACGTCATGATGAGATGAACCAACACTGAGGTGAGTGTTGTTGCCCCAGCAGCATATTTGTGAGTGGGGGGCCACGAGATGATGACTGGGTATTGTCTTGAGGTCTTGGTGTCTATATCCATTACAAGGATGGAGGGTTTGCTTTTGGCAGCAACAAGAGATTATATCTTGCTCTGTAGTGGGGGCTCTCTGAGCATGCAAAGCTGGTGATAAATCTTTGTAGTTGTGTATGTGGGCCAAATTCATGCCATCTGAAATAGTGGACATTAGATTACTAACACTGTGGTAGTTGCTGCCCCAGCAACATTTTGGTGGGGCCCGGGAAGCACTCTCTACCCTTCCTGAGGGCCCAAGTGGTGCAAGACGAAGGGATTGGCTTGGTCAAAAGAGAGCGCGTGAGTCCTCAGTGACCAAAGTCTTGCACTGCGATTGCACTAATGTAGCATCGATTTTGCAAGCAATAAGCCAACATGCTCTTGAACTCTCGATGTATATTTTCTACGTGTGAATTCGTAGTGAAAAATAGTCATTTGGGGACTAGAGTGGCTCTATGATTCCAGGATCATGGATTCCACTCCGCGAGACTAAAGGGAGTGAAGGTGAGCTTGCCCCAATATAGCTTGGCTTGAGGTGTGCAAGGGTGCAATTGCATTGGCCT
>Seq_ITS1-21
CCAGGGCAGCCTCCGGGCCGCTCGTGGTGTGGTTGAAAGTTGTTCAAACTTGATCCTTTAGAGGAAGTAAAAGTCGTAACAAGGTTTCCGTAGGTGAACCTGCGGAAGGATCATTAGCGTTTGATAAACGAGAGGGAGACTCTTGGCCCCTGTGGTCATTTGTTTTGTCTAATCGTTGTTATTGATACACGTTCCCGTGTTTGGTGTTTGAGGTGCACAAGTATGTTTTCCGCATGTGGAGGAGTACCCTTGGCAGCATCAGTCATGGGGCCATTCTTGAACAAAAGGAGTGTTCAACGGAGTCTTGAGGAAATGGGGGCTTTGAGGCCGTAATTGTGGGGATGATTGCCTCAAAGTTTGGTTTGTCACTAATGGAAAAATGGTGAGACTATTGACTGTGAGGACTACCTGAGCTGGCTCTGTAGTTGGGGCTCTCAGAGGAGTAGAGCATACAAAGCCTGTTAAGGTAGACAGTCTCAATGGAATCACTGTGACGTCATGATGAGATGAACCAACACTGAGGTGAGTGTTGTTGCCCCAGCAGCATATTTGTGTGTGGGGGGCCACGAGATGATGACTGGGTATTGTCTTGAGGTCTTGGTGTCTGTATCCATTACAAGGATGGAGGGTTTGCTTTTGGCAGCAACAAGAGATTATATCTTGCTCTGTAGTGGGGGCTCTCTGAGCATGCAAAGCTGGTGATAAATCTTTGTAGTTGTGTATGTGGGCCAAATTCATGCCATCTGAAATAGTGGACATTAGATTACTAACACTGTGGTAGTTGCTGCCCCAGCAACATTTTGGTGGGGCCCGGGAAGCACTCTCTACCCTTCCTGAGGGCCCAAGTGGTGCAAGACGAAGGGATTGGCTTGGTCAAAAGAGAGCGCGTGAGTCCTCAGTGACCAAAGTCTTGCACTGCGATTGCACTAATGTAGCATCGATTTTGCAAGCAATAAGCCAACATGCTCTTGAACTCTCGATGTATATTTTCTACGTGTGAATTCGTAGTGAAAAATAGTCATTTGGGGACTAGAGTGGCTCTATGATTCCAGGATCATGGATTCCACTCCGCGAGACTAAAGGGAGTGAAGGTGAGCTTGCCCCAATATAGCTTGGCTTGAGGTGTGCAAGGGTGCAATTGCATTGGCCT
>Seq_ITS1-22
CCAGGGCAGCCTCCGGGCCGCTCGTGGTGTGGTTGAAAGTTGTTCAAACTTGATCCTTTAGAGGAAGTAAAAGTCGTAACAAGGTTTCCGTAGGTGAACCTGCGGAAGGATCATTAGCGTTTGATAAACGAGAGGGAGACTCTTGGCCCCTGTGGTCATTTGTTTTGTCTAATCGTTGTTATTGATACACGTTCCCGTGTTTGGTGTTTGAGGTGCACAAGTAGGTTTTCCGCATGTGGAGGAGTACCCTTGGCAGCATCAGTCATGGGGCCATTCTTGAACAAAAGGAGTGTTCAACGGAGTCTTGAGGAAATGGGGGCTTTGAGGCAGTAATTGTGGGGATGATTGCCTCAAAGTTTGGTTTGTTACTAATGGAAAAATGGTGAGACTATTGACTGTGAGGACTACCTGAGCTGGCTCTGTAGTTGGGGCTCTCAGAGGAGTAGAGCATGCAAAGCCTGTTAAGGTAGACAGTCTCAATGGAATCACTGTGACGTCATGATGAGATGAACCAACACTGAGGTGAGTGTTGTTGCCCCAGCAGCATATTTGTGTGTGGGGGGCCACGAGATGATGACTGGGTATTGTCTTGAGGTCTTGGTGTCTGTATCCATTACAAGGATGGAGGGTTTGCTTTTGGCAGCAACAAGAGATTATATCTTGCTCTGTAGTGGGGGCTCTCTGAGCATGCAAAGCTGGTGATAAATCTTTGTAGTTGTGTATGTGGGCCAAATTCATGCCATCTGAAATAGTGGACATTAGATTACTAACACTGTGGTGGTTGCTGCCCCAGCAACATTTTGGTGGGGCCCGGGAAGCACTCTCTACCCTTCCTGAGGGCCCAAGTGGTGCAAGACGAAGGGATTGGCTTGGTCAAAAGAGAGCGCGTGAGTCCTCAGTGACCAAAGTCTTGCACTGCGATTGCACTAATGTAGCATCGATTTTGCAAGCAATAAGCCAACATGCTCTTGAACTCTCGATGTATATTTTCTACGTGTGAATTCGTAGTGAAAAATAGTCATTTGGGGACTAGAGTGGCTCTATGATTCCAGGATCATGGATTCCACTCCGCGAGACTAAAGGGAGTGAAGGTGAGCTTGCCCCAATATAGCTTGGCTTGAGGTGTGCAAGGGTGCAATTGCATTGGCCT
>Seq_ITS1-23
CCAGGGCAGCCTCCGGGCCGCTCGTGGTGTGGTTGAAAGTTGTTCAAACTTGATCCTTTAGAGGAAGTAAAAGTCGTAACAAGGTTTCCGTAGGTGAACCTGCGGAAGGATCATTAGCGTTTGATAAACGAGAGGGAGACTCTTGGCCCCTGTGGTCATTTGTTTTGTCTAATCGTTGTTATTGATACACGTTCCCGTGTTTGGTGTTTGAGGTGCACAAGTAGGTTTTCCGCATGTGGAGGAGTACCCTTGGCAGCATCAGTCATGGGGCCATTCTTGAACAAAAGGAGTGTTCAACGGAGTCTTGAGGAAATGGGGGCTTTGAGGCAGTAATTGTGGGGATGATTGCCTCAAAGTTTGGTTTGTTACTAATGGAAAAATGGTGAGACTATTGACTGTGAGGACTACCTGAGCTGGCTCTGTAGTTGGGGCTCTCAGAGGAGTAGAGCATGCAAAGCCTGTTAAGGTAGACAGTCTCAATGGAATCACTGTGACGTCATGATGAGATGAACCAACACTGAGGTGAGTGTTGTTGCCCCAGCAGCATATTTGTGTGTGGGGGGCCACGAGATGATGACTGGGTATTGTCTTGAGGTCTTGGTGTCTGTATCCATTACAAGGATGGAGGGTTTGCTTTTGGCAGCAACAAGAGATTATATCTTGCTCTGTAGTGGGGGCTCTCTGAGCATGCAAAGCTGGTGATAAATCTTTGTAGTTGTGTATGTGGGCCAAATTCATGCCATCTGAAATAGTGGACATTAGATTACTAACACTGTGGTAGTTGCTGCCCCAGCAACATTTTGGTGGGGCCCGGGAAGCACTCTCTACCCTTCCTGAGGGCCCAAGTGGTGCAAGACGAAGGGATTGGCTTGGTCAAAAGAGAGCGCGTGAGTCCTCAGTGACCAAAGTCTTGCACTGCGATTGCACTAATGTAGCATCGATTTTGCAAGCAATAAGCCAACATGCTCTTGAACTCTCGATGTATATTTTCTACGTGTGAATTCGTAGTGAAAAATAGTCATTTGGGGACTAGAGTGGCTCTATGATTCCAGGATCATGGATTCCACTCCGCGAGACTAAAGGGAGTGAAGGTGAGCTTGCCCCAATATAGCTTGGCTTGAGGTGTGCAAGGGTGCAATTGCATTGGCCT
>Seq_ITS1-24
CCAGGGCAGCCTCCGGGCCGCTCGTGGTGTGGTTGAAAGTTGTTCAAACTTGATCCTTTAGAGGAAGTAAAAGTCGTAACAAGGTTTCCGTAGGTGAACCTGCGGAAGGATCATTAGCGTTTGATAAACGAGAGGGAGACTCTTGGCCCCTGTGGTCATTTGTTTTGTCTAATCGTTGTTATTGATACACGTTCCCGTGTTTGGTGTTTGAGGTGCACAAGTAGGTTTTCCGCATGTGGAGGAGTACCCTTGGCAGCATCAGTCATGGGGCCATTCTTGAACAAAAGGAGTGTTCAACGGAGTCTTGAGGAAATGGGGGCTTTGAGGCAGTAATTGTGGGGATGATTGCCTCAAAGTTTGGTTTGTTACTAATGGAAAAATGGTGAGACTATTGACTGTGAGGACTACCTGAGCTGGCTCTGTAGTTGGGGCTCTCAGAGGAGTAGAGCATGCAAAGCCTGTTAAGGTAGACAGTCTCAATGGAATCACTGTGACGTCATGATGAGATGAACCAACACTGAGGTGATTGTTGTTGCCCCAGCAGCATATTTGTGTGTGGGGGGCCACGAGATGATGACTGGGTATTGTCTCGAGGTCTTGGTGTCTGTATCCATTACAAGGATGGAGGGTTTGCTTTTGGCAGCAACAAGAGATTCTATCTTGCTCTGTAGTGGGGGCTCTCTGAGCATGCAAAGCTGGTGATAAATCTTTGTAGTTGTGTATGTGGGCCAAATTCATGCCATCTGAAATAGTGGACATTAGATTACTAACACTGTGGTAGTTGCTGCCCCAGCAACATTTTGGTGGGGCCCGGGAAGCACTCTCTACCCTTCCTGAGGGCCCAAGCGGTGCAAGACGAAGGGATTGGCTTGGTCAAAAGAGAGCGCGTGAGTCCTCAGTGACCAAAGTCTTGCACTGCGATTGCACTAATGTAGCATCGATTTTGCAAGCAATAAGCCAACATGCTCTTGAACTCTCGATGTATATTTTCTACGTGTGAATTCGTAGTGAAAAATAGTCATTTGGGGACTAGAGTGGCTCTATGATTCCAGGATCATGGATTCCACTCCGCGAGACTAAAGGGAGTGAAGGTGAGCTTGCCCCAATATAGCTTGGCTTGAGGTGTGCAAGGGTGCAATTGCATTGGCCT
>Seq_ITS1-25
CCAGGGCAGCCTCCGGGCCGCTCGTGGTGTGGTTGAAAGTTGTTCAAACTTGATCCTTTAGAGGAAGTAAAAGTCGTAACAAGGTTTCCGTAGGTGAACCTGCGGAAGGATCATTAGCGTTTGATAAACGAGAGGGAGACTCTTGACCCCTGTGGTCATTTGTTTTGTCTAATCGTTGTTATTGATACACGTTCCCGTGTTTGGTGTTTGAGGTGCACAAGTAGGTTTTCCGCATGTGGAGGAGTACCCTTGGCAGCATCAGTCATGGGGCCATTCTTGAACAAAAGGAGTGTTCAACGGAGTCTTGAGGAAATGGGGGCTTTGAGGCAGTAATTGTGGGGATGATTGCCTCAAAGTTTGGTTTGTTACTAATGGAAAAATGGTGAGACTATTGACTGTGAGGACTACCTGAGCTGGCTCTGTAGTTGGGGCTCTCAGAGGAGTAGAGCATGCAAAGCCTGTTAAGGTAGACAGTCTCAATGGAATCACTGTGACGTCATGATGAGATGAACCAACACTGAGGTGAGTGTTGTTGCCCCAGCAGCATATTTGTGTGTGGGGGGCCACGAGATGATGACTGGGTATTGTCTTGAGGTCTTGGTGTCTGTATCCATTACAAGGATGGAGGGTTTGCTTTTGGCAGCAACAAGAGATTATATCTTGCTCTGTAGTGGGGGCTCTCTGAGCATGCAAAGCTGGTGATAAATCTTTGTAGTTGTGTATGTGGGCCAAATTCATGCCATCTGAAATAGTGGACATTAGATTACTAACACTGTGGTAGTTGCTGCCCCAGCAACATTTTGGTGGGGCCCGGGAAGCACTCTCTACCCTTCCTGAGGGCCCAAGTGGTGCAAGACGAAGGGATTGGCTTGGTCAAAAAAGAGCCCGTGAGTCCTCAGTGACCAAAGTCTTGCACTGCGATTGCACTAATGTAGCATCGATTTTGCAAGCAATAAGCCAACATGCTCTTGAACTCTCGATGTATATTTTCTACGTGTGAATTCGTAGTGAAAAATAGTCATTTGGGGACTAGAGTGGCTCTATGATTCCAGGATCATGGATTCCACTCCGCGAGACTAAAGGGAGTGAAGGTGAGCTTGCCCCAATATAGCTTGGCTTGAGGTGTGCAAGGGTGCAATTGCATTGGCCT
>Seq_ITS1-26
CCAGGGCAGCCTCCGGGCCGCTCGTGGTGTGGTTGAAAGTTGTTCAAACTTGATCCTTTAGAGGAAGTAAAAGTCGTAACAAGGTTTCCGTAGGTGAACCTGCGGAAGGATCATTAGCGTTTGATAAACGAGAGGGAGACTCTTGGCCCCTGTGGTCATTTGTTTTGTCTAATCGTTGTTATTGATACACGTTCCCGTGTTTGGTGTTTGAGGTGCACAAGTAGGTTTTCCGCATGTGGAGGAGTACCCTTGGCAGCATCAGTCATGGGGCCATTCTTGAACAAAAGGAGTGTTCAACGGAGTCTTGAGGAAATGGGGGCTTTGAGGCAGTAATTGTGGGGATGATTGCCTCAAAGTTTGGTTTGTTACTAATGGAAAAATGGTGAGACTATTGACTGTGAGGACTACCTGAGCTGGCTCTGTAGTTGGGGCTCTCAGAGGAGTAGAGCATGCAAGGCCTGTTAAGGTAGACAGTCTCAATGGAATCACTGTGACGTCCTGATGAGATGAACCAACACTGAGGTGAGTGTTGTTGCCCCAGCAGCATATTTGTGTGTGGGGGGCCACGAGATGATGACTGGGTATTGTCTTGAGGTCTTGGTGTCTGTATCCATTACAAGGATGGAGGGTTTGCTTTTGGCAGCAACAAGAGATTATATCTTGCTCTGTAGTGGGGGCTCTCTGAGCATGCAAAGCTGGTGATAAATCTTTGTAGTTGTGTATGTGGGCCAAATTCATGCCATCTGAAATAGTGGACATTAGATTACTAACACTGTGGTAGTTGCTGCCCCAGCAACATTTTGGTGGGGCCCGGGAAGCACTCTCTACCCTTCCTGAGGGCCCAAGTGGTGCAAGACGAAGGGATTGGCTTGGTCAAAAGAGAGCGCGTGAGTCCTCAGTGACCAAAGTCTTGCACTGCGATTGCACTAATGTAGCATCGATTTTGCAAGCAATAAGCCAACATGCTCTTGAACTCTCGATGTATATTTTCTACGTGTGAATTCGTAGTGAAAAATAGTCATTTGGGGACTAGAGTGGCTCTATGATTCCAGGATCATGGATTCCACTCCGCGAGACTAAAGGGAGTGAAGGTGAGCTTGCCCCAATATAGCTTGGCTTGAGGTGTGCAAGGGTGCAATTGCATTGGCCT
>Seq_ITS1-27
CCAGGGCAGCCTCCGGGCCGCTCGTGGTGTGGTTGAAAGTTGTTCAAACTTGATCCTTTAGAGGAAGTAAAAGTCGTAACAAGGTTTCCGTAGGTGAACCTGCGGAAGGATCATTAGCGTTTGATAAACGAGAGGGAGACTCTTGGCCCCTGTGGTCATTTGTTTTGTCTAATCGTTGTTATTGATACACGTTCCCGTGTTTGGTGTTTGAGGTGCACAAGTAGGTTTTCCGCATGTGGAGGAGTACCCTTGGCAGCATCAGTCATGGGGCCATTCTTGAACAAAAGGAGTGTTCAACGGAGTCTTGAGGAAATGGGGGCTTTGAGGCAGTGATTGTGGGGATGATTGCCTCAAAGTTTGGTTTGTTACTAATGGAAAAATGGTGAGACTATTGACTGTGAGGACTACCTGAGCTGGCTCAGTAGTTGGGGCTCTCAGAGGAGTAGAGCATGCAAAGCCTGTTAAGGTAGACAGTCTCAATGGAATCACTGTGACGTCATGATGAGATGAACCAACACTGAGGTGAGTGTTGTTGCCCCAGCAGCATATTTGTGTGTGGGGGGCCTCGAGATGATGACTGGGTATTGTCTTGAGGTCTTGGTGTCTGTATCCATTACAAGGATGGAGGGTTTGCTTTTGGCAGCAACAAGAGATTATATCTTGCTCTGTAGTGGGGGCTCTCTGAGCATGCAAAGCTGGTGATAAATCTTTGTAGTTGTGTATGTGGGCCAAATTCATGCCATCTGAAATAGTGGACATTAGATTACTAACACTGTGGTAGTTGCTGCCCCAGCAACATTTTGGTGGGGCCCGGGAAGCACTCTCTACCCTTCCTGAGGGCCCAAGTGGTGCAAGACGAAGGGATTGGCTTGGTCAAAAGAGAGCGCGTGAGTCCTCAGTGACCAAAGTCTTGCACTGCGATTGCACTAATGTAGCATCGATTTTGCAAGCAATAAGCCAACATGCTCTTGAACTCTCGATGTATATTTTCTACGTGTGAATTCGTAGTGAAAAATAGTCATTTGGGGACTAGAGTGGCTCTATGATTCCAGGATCATGGATTCCACTCCGCGAGACTAAAGGGAGTGAAGGTGAGCTTGCCCCAATATAGCTTGGCTTGAGGTGTGCAAGGGTGCAATTGCATTGGCCT
>Seq_ITS1-28
CCAGGGCAGCCTCCGGGCCGCTCGTGGTGTGGTTGAAAGTTGTTCAAACTTGATCCTTTAGAGGAAGTAAAAGTCGTAACAAGGTTTCCGTAGGTGAACCTGCGGAAGGATCATTAGCGTTTGATAAACGAGAGGGAGACTCTTGGCCCCTGTGGTCATTTGTTTTGTCTAATCGTTGTTATTGATACACGTTCCCGTGTTTGGTGTTTGAGGTGCACAAGTAGGTTTTCCGCATGTGGAGGAGTACCCTTGGCAGCATCAGTCATGGGGCCATTCTTGAACAAAAGGAGTGTTCAACGGAGTCTTGAGGAAATGGGGGCTTTGAGGCAGTAATTGTGGGGATGATTGCCTCAAAGTTTGGTTTGTTACTAATGGAAAAATGGTGAGACTATTGACTGTGAGGACTACCTGAGCTGGCTCTGTAGTTGGGGCTCTCAGAGGAGTAGAGCATGCAAAGCCTGTTAAGGTAGACAGTCTCAATGGAATCACTGTGACGTCATGATGAGATGAACCAACACTGAGGTGAGTGTTGTTGCCCCAGCAGCATATTTGTGTGTGGGGGGCCACGAGATGATGACTGGGTATTGTCTTGAGGTCTTGGTGTCTGTATCCATTACAAGGATGGAGGGTTTGCTTTTGGCAGCAACAAGAGATTATATCTTGCTCTGTAGTGGGGGCTCTCTGAGCATGCAAAGCTGGTGATAAATCTTTGTAGTTGTGTATGTGGGCCAAATTCATGCCATCTGAAATAGTGGACATTAGATTACTAACACTGTGGTAGTTGCTGCCCCAGCAACATTTTGGTGGGGCCCGGGAAGCACTCTCTACCCTTCCTGAGGGCCCAAGTGGTGCAAGACGAAGGGATTGGCTTGGTCAAAAGAGAGCGCGTGAGTCCTCAGTGACCAAAGTCTTGCACTGCGATTGCACTAATGTAGCATCGATTTTGCAAGCAATAAGCCAACATGCTCTTGAACTCTCGATGTATATTTTCTACGTGTGAATTCGTAGTGAAAAATAGTCATTTGGGGACTAGAGTGGCTCTATGATTCCAGGATCATGGATTCCACTCCGCGAGACTAAAGGGAGTGAAGGTGAGCTTGCCCCAATATAGCTTGGCTTGAGGTGTGCAAGGGTGCAATTGCATTGGCCT
>Seq_ITS1-29
CCAGGGCAGCCTCCGGGCCGCTCGTGGTGTGGTTGAAAGTTGTTCAAACTTGATCCTTTAGAGGAAGTAAAAGTCGTAACAAGGTTTCCGTAGGTGAACCTGCGGAAGGATCATTAGCGTTTGATAAACGAGAGGGAGACTCTTGGCCCCTGTGGTCATTTGTTTTGTCTAATCGTTGTTATTGATACACGTTCCCGTGTTTGGTGTTTGAGGTGCACAAGTAGGTTTTCCGCATGTGGAGGAGTACCCTTGGCAGCATCAGTCATGGGGCCATTCTTGAACAAAAGGAGTGTTCAACGGAGTCTTGAGGAAATGGGGGCTTTGAGGCAGTAATTGTGGGGATGATTGCCTCAAAGTTTGGTTTGTTACTAATGGAAAAATGGTGAGACTATTGACTGTGAGGACTACCTGAGCTGGCTCTGTAGTTGGGGCTCTCAGAGGAGTAGAGCATGCAAAGCCTGTTAAGGTAGACAGTCTCAATGGAATCACTGTGACGTCATGATGAGATGAACCAACACTGAGGTGAGTGTTGTTGCCCCAGCAGCATATTTGTGTGTGGGGGGCCACAAGATGATGACTGGGTATTGTCTTGAGGTCTTGGTGTCTGTATCCATTACAAGGATGGAGGGTTTGCTTTTGGCAGCAACAAGAGATTATATCTTGCTCTGTAGTGGGGGCTCTTTGAGCATGCAAAGCTGGTGATAAATCTTTGTAGTTGTGTATGTGGGCCAAATTCATGCCATCTGAAATAGTGGACATTAGATTACTAACACTGTGGTAGTTGCTGCCCCAGCAACATTTTGGTGGGGCCCGGGAAGCACTCTCTACCCTTCCTGAGGGCCCAAGTGGTGCAAGACGAAGGGATTGGCTTGGTCAAAAGAGAGCGCGTGAGTCCTCAGTGACCAAAGTCTTGCACTGCGATTGCACTAATGTAGCATCGATTTTGCAAGCAATAATCCAACATGCTCTTGAACTCTCGATGTATATTTTCTACGTGTGAATTCGTAGTGAAAAATAGTCATTTGGGGACTAGAGTGGCTCTATGATTCCAGGATCATGGATTCCACTCCGCGAGACTAAAGGGAGTGAAGGTGAGCTTGCCCCAATATAGCTTGGCTTGAGGTGTGCAAGGGTGCAATTGCATTGGCCT
>Seq_ITS1-30
CCAGGGCAGCCTCCGGGCCGCTCGTGGTGTGGTTGAAAGTTGTTCAAACTTGATCCTTTAGAGGAAGTAAAAGTCGTAACAAGGTTTCCGTAGGTGAACCTGCGGAAGGATCATTAGCGTTTGATAAACGAGAGGGAGACTCTTGGCCCCTGTGGTCATTTGTTTTGTCTAATCGTTGTTATTGATACACGTTCCCGTGTTTGGTGTTTGAGGTGCACAAGTAGGTTTTCCGCATGTGGAGGAGTACCCTTGGCAGCATCAGTCATGGGGCCATTCTTGAACAAAAGGAGTGTTCAACGGAGTCTTGAGGAAATGGGGGCTTTGAGGCAGTAATTGTGGGGATGATTGCCTCAAAGTTTGGTTTGTTACTAATGGAAAAATGGTGAGACTATTGACTGTGAGGACTACCTGAGCTGGCTCTGTAGTTGGGGCTCTCAGAGGAGTAGAGCATGCAAAGCCTGTTAAGGTAGACAGTCTCAATGGAATCACTGTGACGTCATGATGAGATGAACCAACACTGAGGTGAGTGTTGTTGCCCCAGCAGCATATTTGTGTGTGGGGGGCCACAAGATGATGACTGGGTATTGTCTTGAGGTCTTGGTGTCTGTATCCATTACAAGGATGGAGGGTTTGCTTTTGGCAGCAACAAGAGATTATATCTTGCTCTGTAGTGGGGGCTCTCTGAGCATGCAAAGCTGGTGATAAATCTTTGTAGTTGTGTATGTGGGCCAAATTCATGCCATCTGAAATAGTGGACATTAGATTACTAACACTGTGGTAGTTGCTGCCCCAGCAACATTTTGGTGGGGCCCGGGAAGCACTCTCTACCCTTCCTGAGGGCCCAAGTGGTGCAAGACGAAGGGATTGGCTTGGTCAAAAGAGAGCGCGTGAGTCCTCAGTGACCAAAGTCTTGCACTGCGATTGCACTAATGTAGCATCGATTTTGCAAGCAATAAGCCAACATGCTCTTGAACTCTCGATGTATATTTTCTACGTGTGAATTCGTAGTGAAAAATAGTCATTTGGGGACTAGAGTGGCTCTATGATTCCAGGATCATGGATTCCACTCCGCGAGACTAAAGGGAGTGAAGGTGAGCTTGCCCCAATATAGCTTGGCTTGAGGTGTGCAAGGGTGCAATTGCATTGGCCT
>Seq_ITS1-31
CCAGGGCAGCCTCCGGGCCGCTCGTGGTGTGGTTGAAAGTTGTTCAAACTTGATCCTTTAGAGGAAGTAAAAGTCGTAACAAGGTTTCCGTAGGTGAACCTGCGGAAGGATCATTAGCGTTTGATAAACGAGAGGGAGACTCTTGGCCCCTGTGGTCATTTGTTTTGTCTAATCGTTGTTATTGATACACGTTCCCGTGTTTGGTGTTTGAGGTGCACAAGTAGGTTTTCCGCATGTGGAGGAGTACCCTTGGCAGCATCAGTCATGGGGCCATTCTTGAACAAAAGGAGTGTTCAACGGAGTCTTGAGGAAATGGGGGCTTTGAGGCAGTAATTGTGGGGATGATTGCCTCAAAGTTTGGTTTGTTACTAATGGAAAAATGGTGAGACTATTGACTGTGAGGACTACCTGAGCTGGCTCTGTAGTTGGGGCTCTCAGAGGAGTAGAGCATGCAAAGCCTGTTAAGGTAGACAGTCTCAATGGAATCACTGTGACGTCATGATGAGATGAACCAACACTGAGGTGAGTGTTGTTGCCCCAGCAGCATATTTGTGTGTGGGGGGCCACGAGATGATGACTGGGTATTGTCTTGAGGTCTTGGTGTCTGTATCCATTACAAGGATGGAGGGTTTGCTTTTGGCAGCAACAAGAGATTATATCTTGCTCTGTAGTGGGGGCTCTCTGAGCATGCAAAGCTGGTGATAAATCTTTGTAGTTGTGTATGTGGGCCAAATTCATGCCATCTGAAATAGTGGACATTAGATTACTAACACTGTGGTGGTTGCTGCCCCAGCAACATTTTGGTGGGGCCCGGGAAGCACTCTCTACCCTTCCTGAGGGCCCAAGTGGTGCAAGACGAAGGGATTGGCTTGGTCAAAAGAGAGCGCGTGAGTCCTCAGTGACCAAAGTCTTGCACTGCGATTGCACTAATGTAGCATCGATTTTGCAAGCAATAAGCCAACATGCTCTTGAACTCTCGATGTATATTTTCTACGTGTGAATTCGTAGTGAAAAATAGTCATTTGGGGACTAGAGTGGCTCTATGATTCCAGGATCATGGATTCCACTCCGCGAGACTAAAGGGAGTGAAGGTGAGCTTGCCCCAATATAGCTTGGCTTGAGGTGTGCAAGGGTGCAATTGCATTGGCCT
>Seq_ITS1-32
CCAGGGCAGCCTCCGGGCCGCTCGTGGTGTGGTTGAAAGTTGTTCAAACTTGATCCTTTAGAGGAAGTAAAAGTCGTAACAAGGTTTCCGTAGGTGAACCTGCGGAAGGATCATTAGCGTTTGATAAACGAGAGGGAGACTCTTGGCCCCTGTGGTCATTTGTTTTGTCTAATCGTTGTTATTGATACACGTTCCCGTGTTTGGTGTTTGAGGTGCACAAGTAGGTTTTCCGCATGTGGAGGAGTACCCTTGGCAGCATCAGTCATGGGGCCATTCTTGAACAAAAGGAGTGTTCAACGGAGTCTTGAGGAAATGGGGGCTTTGAGGCAGTAATTGTGGGGATGATTGCCTCAAAGTTTGGTTTGTTACTAATGGAAAAATGGTGAGACTATTGACTGTGAGGACTACCTGAGCTGGCTCTGTAGTTGGGGCTCTCAGAGGAGTAGAGCATGCAAAGCCTGTTAAGGTAGACAGTCTCAATGGAATCACTGTGACGTCATGATGAGATGAACCAACACTGAGGTGAGTGTTGTTGCCCCAGCAGCATATTTGTGTGTGGGGGGCCATGAGATGATGACTGGGTATTGTCTTGAGGTCTTGGTGTCTGTATCCATTACAAGGATGGAGGGTTTGCTTTTGGCAGCAACAAGAGATTATATCTTGCTCTGTAGTGGGGGCTCTCTGAGCATGCAAAGCTGGTGATAAATCTTTGTAGTTGTGTATGTGGGCCAAATTCATGCCATCTGAAATAGTGGACATTAGATTACTAACACTGTGGTAGTTGCTGCCCCAGCAACATTTTGGTGGGGCCCGGGAAGCACTCTCTACCCTTCCTGAGGGCCCAAGTGGTGCAAGACGAAGGGATTGGCTTGGTCAAAAGAGAGCGCGTGAGTCCTCAGTGACCAAAGTCTTGCACTGCGATTGCACTAATGTAGCATCGATTTTGCAAGCAATAAGCCAACATGCTCTTGAACTCTCGATGTATATTTTCTACGTGTGAATTCGTAGTGAAAAATAGTCATTTGGGGACTAGAGTGGCTCTATGATTCCAGGATCATGGATTCCACTCCGCGAGACTAAAGGGAGTGAAGGTGAGCTTGCCCCAATATAGCTTGGCTTGAGGTGTGCAAGGGTGCAATTGCATTGGCCT
>Seq_ITS1-33
CCAGGGCAGCCTCCGGGCCGCTCGTGGTGTGGTTGAAAGTTGTTCAAACTTGATCCTTTAGAGGAAGTAAAAGTCGTAACAAGGTTTCCGTAGGTGAACCTGCGGAAGGATCATTAGCGTTTGATAAACGAGAGGGAGACTCTTGGCCCCTGTGGTCATTTGTTTTGTCTAATCGTTGTTATTGATACACGTTCCCGTGTTTGGTGTTTGAGGTGCACAAGTAGGTTTTCCGCATGTGGAGGAGTACCCTTGGCAGCATCAGTCATGGGGCCATTCTTGAACAAAAGGAGTGTTCAACGGAGTCTTGAGGAAATGGGGGCTTTGAGGCAGTAATTGTGGGGATGATTGCCTCAAAGTTTGGTTTGTTACTAATGGAAAAATGGTGAGACTATTGACTGTGAGGACTACCTGAGCTGGCTCTGTAGTTGGGGCTCTCAGAGGAGTAGAGCATGCAAAGCCTGTTAAGGTAGACAGTCTCAATGGAATCACTGTGACGTCATGATGAGATGAACCAACACTGAGGTGAGTGTTGTTGCCCCAGCAGCATATTTGTGTGTGGGGGGCCACGAGATGATGACTGGGTATTGTCTTGAGGTCTTGGTGTCTGTATCCATTACAAGGATGGAGGGTTTGCTTTTGGCAGCAACAAGAGATTATATCTTGCTCTGTAGTGGGGGCTCTCTGAGCATGCAAAGCTGGTGATAAATCTTTGTAGTTGTGTATGTGGGCCAAATTCATGCCATCTGAAATAGTGGACATTAGATTACTAACACTGTGGTAGTTGCTGCCCCAGCAACATTTTGGTGGGGCCCGGGAAGCACTCTTTACCCTTCCTGAGGGCCCAAGTGGTGCAAGACGAAGGGATTGGCTTGGTCAAAAGAGAGCGCGTGAGTCCTCAGTGACCAAAGTCTTGCACTGCGATTGCACTAATGTAGCATCGATTTTGCAAGCAATAAGCCAACATGCTCTTGAACTCTCGATGTATATTTTCTACGTGTGAATTCGTAGTGAAAAATAGTCATTTGGGGACTAGAGTGGCTCTATGATTCCAGGATCATGGATTCCACTCCGCGAGACTAAAGGGAGTGAAGGTGAGCTTGCCCCAATATAGCTTGGCTTGAGGTGTGCAAGGGTGCAATTGCATTGGCCT
>Seq_ITS1-34
CCAGGGCAGCCTCCGGGCCGCTCGTGGTGTGGTTGAAAGTTGTTCAAACTTGATCCTTTAGAGGAAGTAAAAGTCGTAACAAGGTTTCCGTAGGTGAACCTGCGGAAGGATCATTAGCGTTTGATAAACGAGAGGGAGACTCTTGGCCCCTGTGGTCATTTGTTTTGTCTAATCGTTGTTATTGATACACGTTCCCGTGTTTGGTGTTTGAGGTGCACAAGTAGGTTTTCCGCATGTGGAGGAGTACCCTTGGCAGCATCAGTCATGGGGCCATTCTTGAACAAAAGGAGTGTTCAACGGAGTCTTGAGGAAATGGGGGCTTTGAGGCAGTAATTGTGGGGATGATTGCCTCAAAGTTTGGTTTGTTACTAATGGAAAAATGGTGAGACTATTGACTGTGAGGACTACCTGAGCTGGCTCTGTAGTTGGGGCTCTCAGAGGAGTAGAGCATGCAAAGCCTGTTAAGGTAGACAGTCTCAATGGAATCACTGTGACGTCATGATGAGATGAACCAACACTGAGGTGAGTGTTGTTGCCCCAGCAGCATATTTGTGTGTGGGGGGCCACGAGATGATGACTGGGTATTGTCTTGAGGTCTTGGTGTCTGTATCCATTACAAGGATGGAGGGTTTGCTTTTGGCAGCAACAAGAGATTATATCTTGCTCTGTAGTGGGGGCTCTCTGAGCATGCAAAGCTGGTGATAAATCTTTGTAGTTGTGTATGTGGGCCAAATTCATGCCATCTGAAATAGTGGACATTAGATTACTAACACTGTGGTAGTTGCTGCCCCAGCAACATTTTGGTGGGGCCCGGGAAGCACTCTCTACCCTTCCTGAGGGCCCAAGTGGTGCAAGACGAAGGGATTGGCTTGGTCAAAAGAGAGCGCGTGAGTCCTCAGTGACCAAAGTCTTGCACTGCGATTGCACTAATGTAGCATCGATTTTGCAAGCAATAAGCCAACATGCTCTTGAACTCTCGATGTATATTTTCTACGTGTGAATTCGTAGTGAAAAATAGTCATTTGGGGACTAGAGTGGCTCTATGATTCCAGGATCATGGATTCCACTCCGCGAGACTAAAGGGAGTGAAGGTGAGCTTGCCCCAATATAGCTTGGCTTGAGGTGTGCAAGGGTGCAATTGCATTGGCCT
>Seq_ITS1-35
CCAGGGCAGCCTCCGGGCCGCTCGTGGTGTGGTTGAAAGTTGTTCAAACTTGATCCTTTAGAGGAAGTAAAAGTCGTAACAAGGTTTCCGTAGGTGAACCTGCGGAAGGATCATTAGCGTTTGATAAACGAGAGGGAGACTCTTGGCCCCTGTGGTCATTTGTTTTGTCTAATCGTTGTTATTGATACACGTTCCCGTGTTTGGTGTTTGAGGTGCACAAGTAGGTTTTCCGCATGTGGAGGAGTACCCTTGGCAGCATCAGTCATGGGGCCATTCTTGAACAAAAGGAGTGTTCAACGGAGTCTTGAGGAAATGGGGGCTTTGAGGCAGTAATTGTGGGGATGATTGCCTCAAAGTTTGGTTTGTTACTAATGGAAAAATGGTGAGACTATTGACTGTGAGGACTACCTGAGCTGGCTCTGTAGTTGGGGCTCTCAGAGGAGTAGAGCATGCAAAGCCTGTTAAGGTAGACAGTCTGAATGGAATCACTGTGACGTCATGATGAGATGAACCAACACTGAGGTGAGTGTTGTTGCCCCAGCAGCATATTTGTGTGTGGGGGGCCACGAGATGATGACTGGGTATTGTCTTGAGGTCTTGGTGTCTGTATCCATTACAAGGATGGAGGGTTTGCTTTTGGCAGCAACAAGAGATTATATCTTGCTCTGTAGTGGGGGCTCTCTGAGCATGCAAAGCTGGTGATAAATCTTTGTAGTTGTGTATGTGGGCCAGATTCATGCCATCTGAAATAGTGGACATTAGATTACTAACACTGTGGTAGTTGCTGCCCCAGCAACATTTTGGTGGGGCCCGGGAAGCACTCTCTACCCTTCCTGAGGGCCCAAGTGGTGCAAGACTAAAGGATTGGCTTGGTCAAAAGATAGCGCGTGAGTCCTCAGTGACCAAAGTCTTGCACTGCGATTGCACTAATGTAGCATCGATTTTGCAAGCAATAAGCCAACATGCTCTTGAACTCTCGATGTATATTTTCTACGTGTGAATTCGTAGTGAAAAATAGTCATTTGGGGACTAGAGTGGCTCTATGATTCCAGGATCATGGATTCCACTCCGCGAGACTAAAGGGAGTGAAGGTGAGCTTGCCCCAATATAGCTTGGCTTGAGGTGTGCAAGGGTGCAATTGCATTGGCCT
>Seq_ITS1-36
CCAGGGCAGCCTCCGGGCCGCTCGTGGTGTGGTTGAAAGTTGTTCAAACTTGATCCTTTAGAGGAAGTAAAAGTCGTAACAAGGTTTCCGTAGGTGAACCTGCGGAAGGATCATTAGCGTTTGATAAACGAGAGGGAGACTCTTGGCCCCTGTGGTCATTTGTTTTGTCTAATCGTTGTTATTGATACACGTTCCCGTGTTTGGTGTTTGAGGTGCACAAGTAGGTTTTCCTCATGTGGAGGAGTACCCTTGGCAGCATCAGTCATGGGGCCATTCTTGAACAAAAGGAGTGTTCAACGGAGTCTTGAGGAAATGGGGGCTTTGAGGCAGTAATTGTGGGGATGATTGCCTCAAAGTTTGGTTTGTTACTAATGGAAAAATGGTGAGACTATTGACTGTGAGGACTACCTGAGCTGGCTCTGTAGTTGGGGCTCTCAGAGGAGTAGAGCATGCAAAGCCTGTTAAGGTAGACAGTCTCAATGGAATCACTGTGACGTCATGATGAGATGAACCAACACTGAGGTGAGTGTTGTTGCCCCAGCAGCATATTTGTGTGTGGGGGGCCACAAGATGATGACTGGGTATTGTCTTGAGGTCTTGGTGTCTGTATCCATTACAAGGATGGAGGGTTTGCTTTTGGCAGCAACAAGAGATTATAACTTGCTCTGTAGTGGGGGCTCTTTGAGCATGCAAAGCTGGTGATAAATCTTTGTAGTTGTGTATGTGGGCCAAATTCATGCCATCTGAAATAGTGGACATTAGATTACTAACACTGTGGTAGTTGCTGCCCCAGCAACATTTTGGTGGGGCCCGGGAAGCACTCTCTACCCTTCCTGAGGGCCCAAGTGGTGCAAGACGAAGGGATTGGCTTGGTCAAAAGAGAGCGCGTGAGTCCTCAGTGACCAAAGTCTTGCACTGCGATTGCACTAATGTAGCATCGATTTTGCAAGCAATAAGCCAACATGCTCTTGAACTCTCGATGTATATTTTCTACGTGTGAATTCGTAGTGAAAAATAGTCATTTGGGGACTAGAGTGGCTCTATGATTCCAGGATCATGGATTCCACTCCGCGAGACTAAAGGGAGTGAAGGTGAGCTTGCCCCAATATAGCTTGGCTTGAGGTGTGCAAGGGTGCAATTGCATTGGCCT
>Seq_ITS1-37
CCAGGGCAGCCTCCGGGCCGCTCGTGGTGTGGTTGAAAGTTGTTCAAACTTGATCCTTTAGAGGAAGTAAAAGTCGTAACAAGGTTTCCGTAGGTGAACCTGCGGAAGGATCATTAGCGTTTGATAAACGAGAGGGAGACTCTTGGCCCCTGTGGTCATTTGTTTTGTCTAATCGTTGTTATTGATACACGTTCCCGTGTTTGGTGTTTGAGGTGCACAAGTAGGTTTTCCGCATGTGGAGGAGTACCCTTGGCAGCATCAGTCATGGGGCCATTCTTGAACAAAAGGAGTGTTCAACGGAGTCTTGAGGAAATGGGGGCTTTGAGGCAGTAATTGTGGGGATGATTGCCTCAAAGTTTGGTTTGTTACTAATGGAAAAATGGTGAGACTATTGACTGTGAGGACTACCTGAGCTGGCTCTGTAGTTGGGGCTCTCAGAGGAGTAGAGCATGCAAAGCCTGTTAAGGTAGACAGTCTCAATGGAATCACTGTGACGTCATGATGAGATGAACCAACACTGAGGTGAGTGTTGTTGCCCCAGCAGCATATTTGTGTGTGGGGGGCCACGAGATGATGACTGGGTATTGTCTTGAGGTCTTGGTGTCTGTATCCATTACAAGGATGGAGGGTTTGCTTTTGGCAGCAACAAGAGATTATATCTTGCTCTGTAGTGGGGGCTCTCTGAGCATGCAAAGCTGGTGATAAATCTTTGTAGTTGTGTATGTGGGCCAAATTCATGCCATCTGAAATAGTGGACATTAGATTACTAACACTGTGGTGGTTGCTGCCCCAGCAACATTTTGGTGGGGCCCGGGAAGCACTCTCTACCCTTCCTGAGGGCCCAAGTGGTGCAAGACGAAGGGATTGGCTTGGTCAAAAGAAAGCGCGTGAGTCCTCAGTGACCAAAGTCTTGCACTGCGATTGCACTAATGTAGCATCGATTTTGCAAGCAATAAGCCAACATGCTCTTGAACTCTCGATGTATATTTTCTACGTGTGAATTCGTAGTGAAAAATAGTCATTTGGGGACTAGAGTGGCTCTATGATTCCAGGATCATGGATTCCACTCCGCGAGACTAAAGGGAGTGAAGGTGAGCTTGCCCCAATATAGCTTGGCTTGAGGTGTGCAAGGGTGCAATTGCATTGGCCT
>Seq_ITS1-38
CCAGGGCAGCCTCCGGGCCGCTCGTGGTGTGGTTGAAAGTTGTTCAAACTTGATCCTTTAGAGGAAGTAAAAGTCGTAACAAGGTTTCCGTAGGTGAACCTGCGGAAGGATCATTAGCGTTTGATAAACGAGAGGGAGACTCTTGGCCCCTGTGGTCATTTGTTTTGTCTAATCGTTGTTATTGATACACGTTCCCGTGTTTGGTGTTTGAGGTGCACAAGTAGGTTTTCCACATGTGGAGGAGTACCCTTGGCAGCATCAGTCATGGGGCCATTCTTGAACAAAAGGAGTGTTCAACGGAGTCTTGAGGAAATGGGGGCTTTGAGGCAGTAATTGTGGGGATGATTGCCTCAAAGTTTGGTTTGTTACTAATGGAAAAATGGTGAGACTATTGACTGTGAGGACTACCTGAGCTGGCTCTGTAGTTGGGGCTCTCAGAGGAGTAGAGCATGCAAAGCCTGTTAAGGTAGACAGTCTCAATGGAATCACTGTGACGTCATGATGAGATGAACCAACACTGAGGTGAGTGTTGTTGCCCTAGCAGCATATTTGTGTGTGGGGGGCCACGAGATGATGACTGGGTATTGTCTTGAGGTCTTGGTGTCTGTATCCATTACAAGGATGGAGGGTTTGCTTTTGGCAGCAACAAGAGATTATATCTTGCTCTGTAGTGGGGGCTCTCTGAGCATGCAAAGCTGGTGATAAATCTTTGTAGTTGTGTATGTGGGCCAAATTCATGCCATCTGAAATAGTGGACATTAGATTACTAACACTGTGGTAGTTGCTGCCCCAGCAACATTTTGGTGGGGCCCGGGAAGCACTCTCTACCCTTCCTGAGGGCCCAAGTGGTGCAAGACGAAGGGATTGGCTTGGTCAAAAGAGAGCGCGTGAGTCCTCAGTGACCAAAGTCTTGCACTGCGATTGCACTAATGTAGCATCGATTTTGCAAGCAATAAGCCAACATGCTCTTGAACTCTCGATGTATATTTTCTACGTGTGAATTCGTAGTGAAAAATAGTCATTTGGGGACTAGAGTGGCTCTATGATTCCAGGATCATGGATTCCACTCCGCGAGACTAAAGGGAGTGAAGGTGAGCTTGCCCCAATATAGCTTGGCTTGAGGTGTGCAAGGGTGCAATTGCATTGGCCT
>Seq_ITS1-39
CCAGGGCAGCCTCCGGGCCGCTCGTGGTGTGGTTGAAAGTTGTTCAAACTTGATCCTTTAGAGGAAGTAAAAGTCGTAACAAGGTTTCCGTAGGTGAACCTGCGGAAGGATCATTAGCGTTTGATAAACGAGAGGGAGACTCTTGGCCCCTGTGGTCATTTGTTTTGTCTAATCGTTGTTATTGATACACGTTCCCGTGTTTGGTGTTTGAGGTGCACAAGTAGGTTTTCCGCATGTGGAGGAGTACCCTTGGCAGCATCAGTCATGGGGCCATTCTTGAACAAAAGGAGTGTTCAACGGAGTCTTGAGGAAATGGGGGCTTTGAGGCAATAATTGTGGGGATGATTGCCTCAAAGTTTGGTTTGTTACTAATGGAAAAATGGTGAGACTATTGACTGTGAGGACTACCTGAGCTGGCTCTGTAGTTGGGGCTCTCAGAGGAGTAGAGCATGCAAAGCCTGTTAAGGTAGACAGTCTCAATGGAATCACTGTGACGTCATGATGAGATGAACCAACACTGAGGTGAATGTTGTTGCCCCAGCAGCATATTTGTGTGTGGGGGGCCACGAGATGATGACTGGGTATTGTCTTGAGGTCTTGGTGTCTGTATCCATTACAAGGATGGAGGGTTTGCTTTTGGCAGCAACAAGAGATTCTATCTTGCTCTGTAGTGGGGGCTCTCTGAGCATGCAAAGCTGGTGATAAATCTTTGTAGTTGTGTATGTGGGCCAAATTCATGCCATCTGAAATAGTGGACATTAGATTACTAACACTGTGGTAGTTGCTGCCCCAGCAACATTTTGGTGGGGCCCGGGAAGCACTCTCTACCCTTCCTGAGGGCCCAAGTGGTGCAAGACGAAGGGATTGGCTTGGTCAAAAGAGAGCGCGTGAGTCCTCAGTGACCAAAGTCTTGCACTGCGATTGCACTAATGTAGCATCGATTTTGCAAGCAATAAGCCAACATGCTCTTGAACTCTCGATGTATATTTTCTACGTGTGAATTCGTAGTGAAAAATAGTCATTTGGGGACTAGAGTGGCTCTATGATTCCAGGATCATGGATTCCACTCCGCGAGACTAAAGGGAGTGAAGGTGAGCTTGCCCCAATATAGCTTGGCTTGAGGTGTGCAAGGGTGCAATTGCATTGGCCT
>Seq_ITS1-40
CCAGGGCAGCCTCCGGGCCGCTCGTGGTGTGGTTGAAAGTTGTTCAAACTTGATCCTTTAGAGGAAGTAAAAGTCGTAACAAGGTTTCCGTAGGTGAACCTGCGGAAGGATCATTAGCGTTTGATAAACGAGAGGGAGACTCTTGGCCCCTGTGGTCATTTGTTTTGTCTAATCGTTGTTATTGATACACGTTCCCGTGTTTGGTGTTTGAGGTGCACAAGTAGGTTTTCCGCATGTGGAGGAGTACCCTTGGCAGCATCAGTCATGGGGCCATTCTTGAACAAAAGGAGTGTTCAACGGAGTCTTGAGGAAATGGGGGCTTTGAGGCAGTAATTGTGGGGATGATTGCCTCAAAGTTTGGTTTGTTACTAATGGAAAAATGGTGAGACTATTGACTGTGAGGACTACCTGAGCTGGCTCTGTAGTTGGGGCTCTCAGAGGAGTAGAGCATGCAAAGCCTGTTAAGGTAGACAGTCTCAATGGAATCACTGTGACGTCATGATGAGATGAACCAACACTGAGGTGAGTGTTGTTGCCCCAGCAGCATATTTGTGTGTGGGGGGCCACGAGATGATGACTGGGTATTGTCTTGAGGTCTTGGTGTCTGTATCCATTACAAGGATGGAGGGTTTGCTTTTGGCAGCAACAAGAGATTATATCTTGCTCTGTAGTGGGGGCTCTCTGAGCATGCAAAGCTGGTGATAAATCTTTGTAGTTGTGTATGTGGGCCAAATTCATGCCATCTGAAATAGTGGACATTAGATTACTAACACTGTGGTAGTTGCTGCCCCAGCAACATTTTGGTGGGGCCCGGGAAGCACTCTCTACCCTTCCTGAGGGCCCAAGTGGTGCAAGACGAAGGGATTGGCTTGGTCAAAAGAGAGCGCGTGAGTCCTCAGTGACCAAAGTCTTGCACTGCGATTGCACTAATGTAGCATCGATTTTGCAAGCAATAAGCCAACATGCTCTTGAACTCTCGATGTATATTTTCTACGTGTGAATTCGTAGTGAAAAATAGTCATTTGGGGACTAGAGTGGCTCTATGATTCCAGGATCATGGATTCCACTCCGCGAGACTAAAGGGAGTGAAGGTGAGCTTGCCCCAATATAGCTTGGCTTGAGGTGTGCAAGGGTGCAATTGCATTGGCCT
>Seq_ITS1-41
CCAGGGCAGCCTCCGGGCCGCTCGTGGTGTGGTTGAAAGTTGTTCAAACTTGATCCTTTAGAGGAAGTAAAAGTCGTAACAAGGTTTCCGTAGGTGAACCTGCGGAAGGATCATTAGCGTTTGATAAACGAGAGGGAGACTCTTGGCCCCTGTGGTCATTTGTTTTGTCTAATCGTTGTTATTGATACACGTTCCCGTGTTTGGTGTTTGAGGTGCACAAGTAGGTTTTCCGCATGTGGAGGAGTACCCTTGGCAGCATCAGTCATGGGGCCATTCTTGAACAAAAGGAGTGTTCAACGGAGTCTTGAGGAAATGGGGGCTTTGAGGCAGTGATTGTGGGGATGATTGCCTCAAAGTTTGGTTTGTTTCTAATGGAAAAATGGTGAGACTATTGACTGTGAGGACTACCTGAGCTGGCTCTGTAGTTGGGGCTCTCAGAGGAGTAGAGCATGCAAAGCCTGTTAAGGTAGACAGTCTCAATGGAATCACTGTGACGTCATGATGAGATGAACCAACACTGAGGTGAGTGTTGTTGCCCCAGCAGCATATTTGTGTGTGGGGGGCGTCGAGATGATGACTGGGTATTGTCTTGAGGTCTTGGTGTCTGTATCCATTACAAGGATGGAGGGTTTGCTTTTGGCAGCAACAAGAGATTATATCTTGCTCTGTAGTGGGGGCTCTCTGAGCATGCAAAGCTGGTGATAAATCTTTGTAGTTGTGTATGTGGGCCAAATTCATGCCATCTGAAATAGTGGACATTAGATTACTAACACTGTGGTAGTTGCTGCCCCAGCAACAATTTGGTGGGGCCCGGGAAGCACTCTCTACCCTTCCTGAGGGCCCAAGTGGTGCAAGACGAAGGGATTGGCTTGGTCAAAAGAGAGCGCGTGAGTCCTCAGTGACCAAAGTCTTGCACTGCGATTGCACTAATGTAGCATCGATTTTGCAAGCAATAAGCCAACATGCTCTTGAACTCTCGATGTATATTTTCTACGTGTGAATTCGTAGTGAAAAATAGTCATTTGGGGACTAGAGTGGCTCTATGATTCCAGGATCATGGATTCCACTCCGCGAGACTAAAGGGAGTGAAGGTGAGCTTGCCCCAATATAGCTTGGCTTGAGGTGTGCAAGGGTGCAATTGCATTGGCCT
>Seq_ITS1-42
CCAGGGCAGCCTCCGGGCCGCTCGTGGTGTGGTTGAAAGTTGTTCAAACTTGATCCTTTAGAGGAAGTAAAAGTCGTAACAAGGTTTCCGTAGGTGAACCTGCGGAAGGATCATTAGCGTTTGATAAACGAGAGGGAGACTCTTGGCCCCTGTGGTCATTTGTTTTGTCTAATCGTTGTTATTGATACACGTTCCCGTGTTTGGTGTTTGAGGTGCACAAGTAGGTTTTCCGCATGTGGAGGAGTACCCTTGGCAGCATCAGTCATGGGGCCATTCTTGAACAAAAGGAGTGTTCAACGGAGTCTTGAGGAAATGGGGGCTTTGAGGCAGTAATTGTGGGGATGATTGCCTCAAAGTTTGGTTTGTTACTAATGGAAAAATGGTGAGACTATTGACTGTGAGGACTACCTGAGCTGGCTCTGTAGTTGGGGCTCTCAGAGGAGTAGAGCATGCAAAGCCTGTTAAGGTAGACAGTCTCAATGGAATCACTGTGACGTCATGATGAGATGAACCAACACTGAGGTGAGTGTTGTTGCCCCAGCAGCATATTTGTGTGTGGGGGGCCACGAGATGATGACTGGGTATTGTCTTGAGGTCTTGGTGTCTGTATCCATTACAAGGATGGAGGGTTTGCTTTTGGCAGCAACAAGAGATTATATCTTGCTCTGTAGTGGGGGCTCTCTGAGCATGCAAAGCTGGTGATAAATCTTTGTAGTTGTGTATGTGGGCCAAATTCATGCCATCTGAAATAGTGGACATTAGATTACTAACACTGTGGTAGTTGCTGCCCCAGCAACATTTTGGTGGGGCCCGGGAAGCACTCTCTACCCTTCCTGAGGGCCCAAGTGGTGCAAGACGAAGGGATTGGCTTGGTCAAAAGAGAGCGCGTGAGTCCTCAGTGACCAAAGTCTTGCACTGCGATTGCACTAATGTAGCATCGATTTTGCAAGCAATAAGCCAACATGCTCTTGAACTCTCGATGTATATTTTCTACGTGTGAATTCGTAGTGAAAAATAGTCATTTGGGGACTAGAGTGGCTCTATGATTCCAGGATCATGGATTCCACTCCGCGAGACTAAAGGGAGTGAAGGTGAGCTTGCCCCAATATAGCTTGGCTTGAGGTGTGCAAGGGTGCAATTGCATTGGCCT
>Seq_ITS1-43
CCAGGGCAGCCTCCGGGCCGCTCGTGGTGTGGTTGAAAGTTGTTCAAACTTGATCCTTTAGAGGAAGTAAAAGTCGTAACAAGGTTTCCGTAGGTGAACCTGCGGAAGGATCATTAGCGTTTGATAAACGAGAGGGAGACTCTTGGCCCCTGTGGTCATTTGTTTTGTCTAATCGTTGTTATTGATACACGTTCCCGTGTTTGGTGTTTGAGGTGCACAAGTAGGTTTTCCGCATGTGGAGGAGTACCCTTGGCAGCATCAGTCATGGGGCCATTCTTGAACAAAAGGAGTGTTCAACGGAGTCTTGAGGAAATGGGGGCTTTGAGGCAGTAATTGTGGGGATGATTGCCTCAAAGTTTGGTTTGTTACTAATGGAAAAATGGTGAGACTATTGACTGTGAGGACTACCTGAGCTGGCTCTGTAGTTGGGGCTCTCAGAGGAGTAGAGCATGCAAAGCCTGTTAAGGTAGACAGTCTCAATGGAATCACTGTGACGTCATGATGAGATGAACCAACACTGAGGTGAGTGCTGTTGCCCCAGCAGCATATTTGTGTGTGGGGGGCCACGAGATGATGACTGGGTATTGTCTTGAGGTCTTGGTGTCTGTATCCATTACAAGGATGGAGGGTTTGCTTTTGGCAGCAACAAGAGATTATATCTTGCTCTGTAGTGGGGGCTCTCTGAGCATGCAAAGCTGGTGATAAATCTTTGTAGTTGTGTATGTGGGCCAAATTCATGCCATCTGAAATAGTGGACATTAGATTACTAACACTGTGGTAGTTGCTGCCCCAGCAACATTTTGGTGGGGCCCGGGAAGCACTCTCTACCCTTCCTGAGGGCCCAAGTGGTGCAAGACTAAGGGATTGGCTTGGTCAAAAGAGAGCGCGTGAGTCCTCAGTGACCAAAGTCTTGCACTGCGATTGCACTAATGTAGCATCGATTTTGCAAGCAATAAGCCAACATGCTCTTGAACTCTCGATGTATATTTTCTACGTGTGAATTCGTAGTGAAAAATAGTCATTTGGGGACTAGAGTGGCTCTATGATTCCAGGATCATGGATTCCACTCCGCGAGACTAAAGGGAGTGAAGGTGAGCTTGCCCCAATATAGCTTGGCTTGAGGTGTGCAAGGGTGCAATTGCATTGGCCT
>Seq_ITS1-44
CCAGGGCAGCCTCCGGGCCGCTCGTGGTGTGGTTGAAAGTTGTTCAAACTTGATCCTTTAGAGGAAGTAAAAGTCGTAACAAGGTTTCCGTAGGTGAACCTGCGGAAGGATCATTAGCGTTTGATAAACGAGAGGGAGACTCTTGGCCCCTGTGGTCATTTGTTTTGTCTAATCGTTGTTATTGATACACGTTCCCGTGTTTGGTGTTTGAGGTGCACAAGTAGGTTTTCCGCATGTGGAGGAGTACCCTTGGCAGCATCAGTCATGGGGCCATTCTTGAACAAAAGGAGTGTTCAACGGAGTCTTGAGGAAATGGGGGCTTTGAGGCAGTAATTGTGGGGATGATTGCCTCAAAGTTTGGTTTGTTACTAATGGAAAAATGGTGAGACTATTGACTGTGAGGACTACCTGAGCTGGCTCTGTAGTTGGGGCTCTCAGAGGAGTAGAGCATGCAAAGCCTGTTAAGGTAGACAGTCTCAATGGAATCACTGTGACGTCATGATGAGATGAACCAACACTGAGGTGAGTGTTGTTGCCCCAGCAGCATATTTGTGTGTGGGGGGCCACGAGATGATGACTGGGTATTGTCTTGAGGTCTTGGTGTCTGTATCCATTACAAGGATGGAGGGTTTGCTTTTGGCAGCAACAAGAGATTATATCTTGCTCTGTAGTGGGGGCTCTCTGAGCATGCAAAGCTGGTGATAAATCTTTGTAGTTGTGTATGTGGGCCAAATTCATGCCATCTGAAATAGTGGACATTAGATTACTAACACTGTGGTAGTTGCTGCCCCAGCAACATTTTGGTGGGGCCCGGGAAGCACTCTCTACCCTTCCTGAGGGCCCAAGTGGTGCAAGACGAAGGGATTGGCTTGGTCAAAAAAGAGCGCGTGAGTCCTCAGTGACCAAAGTCTTGCACTGCGATTGCACTAATGTAGCATCGATTTTGCAAGCAATAAGCCAACATGCTCTTGAACTCTCGATGTATATTTTCTACGTGTGAATTCGTAGTGAAAAATAGTCATTTGGGGACTAGAGTGGCTCTATGATTCCAGGATCATGGATTCCACTCCGCGAGACTAAAGGGAGTGAAGGTGAGCTTGCCCCAATATAGCTTGGCTTGAGGTGTGCAAGGGTGCAATTGCATTGGCCT
>Seq_ITS1-45
CCAGGGCAGCCTCCGGGCCGCTCGTGGTGTGGTTGAAAGTTGTTCAAACTTGATCCTTTAGAGGAAGTAAAAGTCGTAACAAGGTTTCCGTAGGTGAACCTGCGGAAGGATCATTAGCGTTTGATAAACGAGAGGGAGACTCTTGGCCCCTGTGGTCATTTGTTTTGTCTAATCGTTGTTATTGATACACGTTCCCGTGTTTGGTGTTTGAGGTGCACAAGTAGGTTTTCCGCATGTGGAGGAGTACCCTTGGCAGCATCAGTCATGGGGCCATTCTTGAACAAAAGGAGTGTTCAACGGAGTCTTGAGGAAATGGGGGCTTTGAGGCAGTAATTGTGGGGATGATTGCCTCAAAGTTTGGTTTGTTACTAATGGAAAAATGGTGAGACTATTGACTGTGAGGACTACCTGAGCTGGCTCTGTAGTTGGGGCTCTCAGAGGAGTAGAGCATGCAAAGCCTGTTAAGGTAGACAGTCTCAATGGAATCACTGTGACGTCATGATGAGATGAACCAACACTGAGGTGAGTGTTGTTGCCCCAGCAGCATATTTGTGTGTGGGGGGCCACGAGATGATGACTGGGTATTGTCTTGAGGTCTTGGTGTCTGTATCCATTACAAGGATGGAGGGTTTGCTTTTGGCAGCAACAAGAGATTATATCTTGCTCTGTAGTGGGGGCTCTCTGAGCATGCAAAGCTGGTGATAAATCTTTGTAGTTGTGTATGTGGGCCAAATTCATGCCATCTGAAATAGTGGACATTAGATTACTAACACTGTGGTAGTTGCTGCCCCAGCAACATTTTGGTGGGGCCCGGGAAGCACTCTCTACCCTTCCTGAGGGCCCAAGTGGTGCAAGACGAAGGGATTGGCTTGGTCAAAAGAGAGCGCGTGAGTCCTCAGTGACCAAAGTCTTGCACTGCGATTGCACTAATGTAGCATCGATTTTGCAAGCAATAAGCCAACATGCTCTTGAACTCTCGATGTATATTTTCTACGTGTGAATTCGTAGTGAAAAATAGTCATTTGGGGACTAGAGTGGCTCTATGATTCCAGGATCATGGATTCCACTCCGCGAGACTAAAGGGAGTGAAGGTGAGCTTGCCCCAATATAGCTTGGCTTGAGGTGTGCAAGGGTGCAATTGCATTGGCCT
>Seq_ITS1-46
CCAGGGCAGCCTCCGGGCCGCTCGTGGTGTGGTTGAAAGTTGTTCAAACTTGATCCTTTAGAGGAAGTAAAAGTCGTAACAAGGTTTCCGTAGGTGAACCTGCGGAAGGATCATTAGCGTTTGATAAACGAGAGGGAGACTCTTGGCCCCTGTGGTCATTTGTTTTGTCTAATCGTTGTTATTGATACACGTTCCCGTGTTTGGTGTTTGAGGTGCACAAGTAGGTTTTCCGCATGTGGAGGAGTACCCTTGGCAGCATCAGTCATGGGGCCATTCTTGAACAAAAGGAGTGTTCAACGGAGTCTTGAGGAAATGGGGGCTTTGAGGCAGTAATTGTGGGGATGATTGCCTCAAAGTTTGGTTTGTTACTAATGGAAAAATGGTGAGACTATTGACTGTGAGGACTACCTGAGCTGGCTCTGTAGTTGGGGCTCTCAGAGGAGTAGAGCATGCAAAGCCTGTTAAGGTAGACAGTCTCAATGGAATCACTGTGACGTCATGATGAGATGAACCAACACTGAGGTGAGTGTTGTTGCCCCAGCAGCATATTTGTGTGTGGGGGGCCACAAGATGATGACTGGGTATTGTCTTGAGGTCTTGGTGTCTGTATCCATTACAAGGATGGAGGGTTTGCTTTTGGCAGCAACAAGAGATTATAACTTGCTCTGTAGTGGGGGCTCTTTGAGCATGCAAAGCTGGTGATAAATCTTTGTAGTTGTGTATGTGGGCCAAATTCATGCCATCTGAAATAGTGGACATTAGATTACTAACACTGTGGTAGTTGCTGCCCCAGCAACATTTTGGTGGGGCCCGGGAAGCACTCTCTACCCTTCCTGAGGGCCCAAGTGGTGCAAGACGAAGGGATTGGCTTGGTCAAAAGAGAGCGCGTGAGTCCTCAGTGACCAAAGTCTTGCACTGCGATTGCACTAATGTAGCATCGATTTTGCAAGCAATAAGCCAACATGCTCTTGAACTCTCGATGTATATTTTCTACGTGTGAATTCGTAGTGAAAAATAGTCATTTGGGGACTAGAGTGGCTCTATGATTCCAGGATCATGGATTCCACTCCGCGAGACTAAAGGGAGTGAAGGTGAGCTTGCCCCAATATAGCTTGGCTTGAGGTGTGCAAGGGTGCAATTGCATTGGCCT
>Seq_ITS1-47
CCAGGGCAGCCTCCGGGCCGCTCGTGGTGTGGTTGAAAGTTGTTCAAACTTGATCCTTTAGAGGAAGTAAAAGTCGTAACAAGGTTTCCGTAGGTGAACCTGCGGAAGGATCATTAGCGTTTGATAAACGAGAGGGAGACTCTTGGCCCCTGTGGTCATTTGTTTTGTCTAATCGTTGTTATTGATACACGTTCCCGTGTTTGGTGTTTGAGGTGCACAAGTAGGTTTTCCGCATGTGGAGGAGTACCCTTGGCAGCATCAGTCATGGGGCCATTCTTGAACAAAAGGAGTGTTCAACGGAGTCTTGAGGAAATGGGGGCTTTGAGGCAGTAATTGTGGGGATGATTGCCTCAAAGTTTGGTTTGTTACTAATGGAAAAATGGTGAGACTATTGACTGTGAGGACTACCTGAGCTGGCTCTGTAGTTGGGGCTCTCAGAGGAGTAGAGCATGCAAAGCCTGTTAAGGTAGACAGTCTCAATGGAATCACTGTGACGTCATGATGAGATGAACCAACACTGAGGTGAGTGCTGTTGCCCCAGCAGCATATTTGTGTGTGGGGGGCCACGAGATGATGACTGGGTATTGTCTTGAGGTCTTGGTGTCTGTATCCATTACAAGGATGGAGGGTTTGCTTTTGGCAGCAACAAGAGATTATATCTTGCTCTGTAGTGGGGGCTCTCTGAGCATGCAAAGCTGGTGATAAATCTTTGTAGTTGTGTATGTGGGCCAAATTCATGCCATCTGAAATAGTGGACATTAGATTACTAACACTGTGGTAGTTGCTGCCCCAGCAACATTTTGGTGGGGCCCGGGAAGCACTCTCTACCCTTCCTGAGGGCCCAAGTGGTGCAAGACTAAGGGATTGGCTTGGTCAAAAGAGAGCGCGTGAGTCCTCAGTGACCAAAGTCTTGCACTGCGATTGCACTAATGTAGCATCGATTTTGCAAGCAATAAGCCAACATGCTCTTGAACTCTCGATGTATATTTTCTACGTGTGAATTCGTAGTGAAAAATAGTCATTTGGGGACTAGAGTGGCTCTATGATTCCAGGATCATGGATTCCACTCCGCGAGACTAAAGGGAGTGAAGGTGAGCTTGCCCCAATATAGCTTGGCTTGAGGTGTGCAAGGGTGCAATTGCATTGGCCT
>Seq_ITS1-48
CCAGGGCAGCCTCCGGGCCGCTCGTGGTGTGGTTGAAAGTTGTTCAAACTTGATCCTTTAGAGGAAGTAAAAGTCGTAACAAGGTTTCCGTAGGTGAACCTGCGGAAGGATCATTAGCGTTTGATAAACGAGAGGGAGACTCTTGGCCCCTGTGGTCATTTGTTTTGTCTAATCGTTGTTATTGATACACGTTCCCGTGTTTGGTGTTTGAGGTGCACAAGTAGGTTTTCCGCATGTGGAGGAGTACCCTTGGCAGCATCAGTCATGGGGCCATTCTTGAACAAAAGGAGTGTTCAACGGAGTCTTGAGGAAATGGGGGCTTTGAGGCAGTAATTGTGGGGATGATTGCCTCAAAGTTTGGTTTGTTACTAATGGAAAAATGGTGAGACTATTGACTGTGAGGACTACCTGAGCTGGCTCTGTAGTTGGGGCTCTCAGAGGAGTAGAGCATGCAAAGCCTGTTAAGGTAGACAGTCTCAATGGAATCACTGTGACGTCATGATGAGATGAACCAACACTGAGGTGAGTGTTGTTGCCCCAGCAGCATATTTGTGTGTGGGGGGCCACGAGATGATGACTGGGTATTGTCTTGAGGTCTTGGTGTCTGTATCCATTACAAGGATGGAGGGTTTGCTTTTGGCAGCAACAAGAGATTATATCTTGCTCTGTAGTGGGGGCTCTCTGAGCATGCAAAGCTGGTGATAAATCTTTGTAGTTGTGTATGTGGGCCAAATTCATGCCATCTGAAATAGTGGACATTAGATTACTAACACTGTGGTAGTTGCTGCCCCAGCAACATTTTGGTGGGGCCCGGGAAGCACTCTCTACCCTTCCTGAGGGCCCAAGTGGTGCAAGACGAAGGGATTGGCTTGGTCAAAAGAGAGCGCGTGAGTCCTCAGTGACCAAAGTCTTGCACTGCGATTGCACTAATGTAGCATCGATTTTGCAAGCAATAAGCCAACATGCTCTTGAACTCTCGATGTATATTTTCTACGTGTGAATTCGTAGTGAAAAATAGTCATTTGGGGACTAGAGTGGCTCTATGATTCCAGGATCATGGATTCCACTCCGCGAGACTAAAGGGAGTGAAGGTGAGCTTGCCCCAATATAGCTTGGCTTGAGGTGTGCAAGGGTGCAATTGCATTGGCCT
>Seq_ITS1-49
CCAGGGCAGCCTCCGGGCCGCTCGTGGTGTGGTTGAAAGTTGTTCAAACTTGATCCTTTAGAGGAAGTAAAAGTCGTAACAAGGTTTCCGTAGGTGAACCTGCGGAAGGATCATTAGCGTTTGATAAACGAGAGGGAGACTCTTGGCCCCTGTGGTCATTTGTTTTGTCTAATCGTTGTTATTGATACACGTTCCCGTGTTTGGTGTTTGAGGTGCACAAGTAGGTTTTCCGCATGTGGAGGAGTACCCTTGGCAGCATCAGTCATGGGGCCATTCTTGAACAAAAGGAGTGTTCAACGGAGTCTTGAGGAAATGGGGGCTTTGAGGCAGTAATTGTGGGGATGATTGCCTCAAAGTTTGGTTTGTTACTAATGGAAAAATGGTGAGACTATTGACTGTGAGGACTACCTGAGCTGGCTCTGTAGTTGGGGCTCTCAGAGGAGTAGAGCATGCAAAGCCTGTTAAGGTAGACAGTCTCAATGGAATCACTGTGACGTCATGATGAGATGAACCAACACTGAGGTGATTGTTGTTGCCCCAGCAGCATATTTGTGTGTGGGGGGCCACGAGATGATGACTGGGTATTGTCTCGAGGTCTTGGTGTCTGTATCCATTACAAGGATGGAGGGTTTGCTTTTGGCAGCAACAAGAGATTCTATCTTGCTCTGTAGTGGGGGCTCTCTGAGCATGCAAAGCTGGTGATAAATCTTTGTAGTTGTGTATGTGGGCCAAATTCATGCCATCTGAAATAGTGGACATTAGATTACTAACACTGTGGTAGTTGCTGCCCCAGCAACATTTTGGTGGGGCCCGGGAAGCACTCTCTACCCTTCCTGAGGGCCCAAGTGGTGCAAGACGAAGGGATTGGCTTGGTCAAAAGAGAGCGCGTGAGTCCTCAGTGACCAAAGTCTTGCACTGCGATTGCACTAATGTAGCATCGATTTTGCAAGCAATAAGCCAACATGCTCTTGAACTCTCGATGTATATTTTCTACGTGTGAATTCGTAGTGAAAAATAGTCATTTGGGGACTAGAGTGGCTCTATGATTCCAGGATCATGGATTCCACTCCGCGAGACTAAAGGGAGTGAAGGTGAGCTTGCCCCAATATAGCTTGGCTTGAGGTGTGCAAGGGTGCAATTGCATTGGCCT
>Seq_ITS1-50
CCAGGGCAGCCTCCGGGCCGCTCGTGGTGTGGTTGAAAGTTGTTCAAACTTGATCCTTTAGAGGAAGTAAAAGTCGTAACAAGGTTTCCGTAGGTGAACCTGCGGAAGGATCATTAGCGTTTGATAAACGAGAGGGAGACTCTTGGCCCCTGTGGTCATTTGTTTTGTCTAATCGTTGTTATTGATACACGTTCCCGTGTTTGGTGTTTGAGGTGCACAAGTAGGTTTTCCGCATGTGGAGGAGTACCCTTGGCAGCATCAGTCATGGGGCCATTCTTGAACAAAAGGAGTGTTCAACGGAGTCTTGAGGAAATGGGGGCTTTGAGGCAGTAATTGTGGGGATGATTGCCTCAAAGTTTGGTTTGTTACTAATGGAAAAATGGTGAGACTATTGACTGTGAGGACTACCTGAGCTGGCTCTGTAGTTGGGGCTCTCAGAGGAGTAGAGCATGCAAAGCCTGTTAAGGTAGACAGTCTCAATGGAATCACTGTGACGTCATGATGAGATGAACCAACACTGAGGTGAGTGTTGTTGCCCCAGCAGCATATTTGTGTGTGGGGGGCCACGAGATGATGACTGGGTATTGTCTTGAGGTCTTGGTGTCTGTATCCATTACAAGGATGGAGGGTTTGCTTTTGGCAGCAACAAGAGATTATATCTTGCTCTGTAGTGGGGGCTCTCTGAGCATGCAAAGCTGGTGATAAATCTTTGTAGTTGTGTATGTGGGCCAAATTCATGCCATCTGAAATAGTGGACATTAGATTACTAACACTGTGGTAGTTGCTGCCCCAGCAACATTTTGGTGGGGCCCGGGAAGCACTCTCTACCCTTCCTGAGGGCCCAAGTGGTGCAAGACGAAGGGATTGGCTTGGTCAAAAGAGAGCGCGTGAGTCCTCAGTGACCAAAGTCTTGCACTGCGATTGCACTAATGTAGCATCGATTTTGCAAGCAATAAGCCAACATGCTCTTGAACTCTCGATGTATATTTTCTACGTGTGAATTCGTAGTGAAAAATAGTCATTTGGGGACTAGAGTGGCTCTATGATTCCAGGATCATGGATTCCACTCCGCGAGACTAAAGGGAGTGAAGGTGAGCTTGCCCCAATATAGCTTGGCTTGAGGTGTGCAAGGGTGCAATTGCATTGGCCT
>Seq_ITS1-51
CCAGGGCAGCCTCCGGGCCGCTCGTGGTGTGGTTGAAAGTTGTTCAAACTTGATCCTTTAGAGGAAGTAAAAGTCGTAACAAGGTTTCCGTAGGTGAACCTGCGGAAGGATCATTAGCGTTTGATAAACGAGAGGGAGACTCTTGGCCCCTGTGGTCATTTGTATTGTCTAATCGTTGTTATTGATACACGTTCCCGTGTTTGGTGTTTGAGGTGCACAAGTAGGTTTTCCACATGTGGAGGAGTACCCTTGGCAGCATCAGTCATGGGGCCATTCTTGAACAAATGGAGTGTTCAACGGAGTCTTGAGGAAATGGGGGCTTTGAGGCAGTAATTGTGGGGATGATTGCCTCAAAGTTTGGTTTGTTACTAATGGAAAAATGGTGAGACTATTGACTGTGAGGACTACCTGAGCTGGCTCTGTAGTTGGGGCTCTCAGAGGAGTAGAGCATGCAAAGCCTGTTAAGGTAGACAGTCTCAATGGAATCACTGTGACGTCATGATGAGATGAACCAACACTGAGGTGAGTGTTGTTGCCCCAGCAGCATATTTGTGTGTGGGGGGCCACGAGATGATGACTGGGTATTGTCTTGAGGTCTTGGTGTCTGTATCCATTACAAGGATGGAGGGTTTGCTTTTGGCAGCAACAAGAGATTATATCTTGCTCTGTAGTGGGGGCTCTCTGAGCATGCAAAGCTGGTGATAAATCTTTGTAGTTGTGTATGTGGGCCAAATTCATGCCATCTGAAATAGTGGACATTAGATTACTAACACTGTGGTAGTTGCTGCCCCAGCAACATTTTGGTGGGGCCCGGGAAGCACTCTCTACCCTTCCTGAGGGCCCAAGTGGTGCAAGACAAAGGGATTGGCTTGGTCAAAAAAGAGCGCGTGAGTCCTCAGTGACCAAAGTCTTGCACTGCGATTGCACTAATGTAGCATCGATTTTGCAAGCAATAAGCCAACATGCTCTTGAACTCTCGATGTATATTTTCTACGTGTGAATTCGTAGTGAAAAATAGTCATTTGGGGACTAGAGTGGCTCTATGATTCCAGGATCATGGATTCCACTCCGCGAGACTAAAGGGAGTGAAGGTGAGCTTGCCCCAATATAGCTTGGCTTGAGGTGTGCAAGGGTGCAATTGCATTGGCCT
>Seq_ITS1-52
CCAGGGCAGCCTCCGGGCCGCTCGTGGTGTGGTTGAAAGTTGTTCAAACTTGATCCTTTAGAGGAAGTAAAAGTCGTAACAAGGTTTCCGTAGGTGAACCTGCGGAAGGATCATTAGCGTTTGATAAACGAGAGGGAGACTCTTGGCCCCTGTGGTCATTTGTTTTGTCTAATCGTTGTTATTGATACACGTTCCCGTGTTTGGTGTTTGAGGTGCACAAGTAGGTTTTCCGCATGTGGAGGAGTACCCTTGGCAGCATCAGTCATGGGGCCATTCTTGAACAAAAGGAGTGTTCAACGGAGTCTTGAGGAAATGGGGGCTTTGAGGCAGTAATTGTGGGGATGATTGCCTCAAAGTTTGGTTTGTTACTAATGGAAAAATGGTGAGACTATTGACTGTGAGGACTACCTGAGCTGGCTCTGTAGTTGGGGCTCTCAGAGGAGTAGAGCATGCAAAGCCTGTTAAGGTAGACAGTCTCAATGGAATCACTGTGACGTCATGATGAGATGAACCAACACTGAGGTGAGTGTTGTTGCCCCAGCAGCATATTTGTGTGTGGGGGGCCACGAGATGATGACTGGGTATTGTCTTGAGGTCTTGGTGTCTGTATCCATTACAAGGATGGAGGGTTTGCTTTTGGCAGCAACAAGAGATTATATCTTGCTCTGTAGTGGGGGCTCTCTGAGCATGCAAAGCTGGTGATAAATCTTTGTAGTTGTGTATGTGGGCCAAATTCATGCCATCTGAAATAGTGGACATTAGATTACTAACACTGTGGTGGTTGCTGCCCCAGCAACATTTTGGTGGGGCCCGGGAAGCACTCTCTACCCTTCCTGAGGGCCCAAGTGGTGCAAGACAAAGGGATTGGCTTGGTCAAAAGAGAGCGCGTGAGTCCTCAGTGACCAAAGTCTTGCACTGCGATTGCACTAATGTAGCATCGATTTTGCAAGCAATAAGCCAACATGCTCTTGAACTCTCGATGTATATTTTCTACGTGTGAATTCGTAGTGAAAAATAGTCATTTGGGGACTAGAGTGGCTCTATGATTCCAGGATCATGGATTCCACTCCGCGAGACTAAAGGGAGTGAAGGTGAGCTTGCCCCAATATAGCTTGGCTTGAGGTGTGCAAGGGTGCAATTGCATTGGCCT
>Seq_ITS1-53
CCAGGGCAGCCTCCGGGCCGCTCGTGGTGTGGTTGAAAGTTGTTCAAACTTGATCCTTTAGAGGAAGTAAAAGTCGTAACAAGGTTTCCGTAGGTGAACCTGCGGAAGGATCATTAGCGTTTGATAAACGAGAGGGAGACTCTTGGCCCCTGTGGTCATTTGTTTTGTCTAATCGTTGTTATTGATACACGTTCCCGTGTTTGGTGTTTGAGGTGCACAAGTAGGTTTTCCGCATGTGGAGGAGTACCCTTGGCAGCATCAGTCATGGGGCCATTCTTGAACAAAAGGAGTGTTCAACGGAGTCTTGAGGAAATGGGGGCTTTGAGGCAGTAATTGTGGGGATGATTGCCTCAAAGTTTGGTTTGTTACTAATGGAAAAATGGTGAGACTATTGACTGTGAGGACTACCTGAGCTGGCTCTGTAGTTGGGGCTCTCAGAGGAGTAGAGCATGCAAAGCCTGTTAAGGTAGACAGTCTCAATGGAATCACTGTGACGTCATGATGAGATGAACCAACACTGAGGTGAGTGTTGTTGCCCCAGCAGCATATTTGTGTGTGGGGGGCCACGAGATGATGACTGGGTATTGTCTTGAGGTCTTGGTGTCTGTATCCATTACAAGGATGGAGGGTTTGCTTTTGGCAGCAACAAGAGATTATATCTTGCTCTGTAGTGGGGGCTCTCTGAGCATGCAAAGCTGGTGATAAATCTTTGTAGTTGTGTATGTGGGCCAAATTCATGCCATCTGAAATAGTGGACATTAGATTACTAACACTGTGGTGGTTGCTGCCCCAGCAACATTTTGGTGGGGCCCGGGAAGCACTCTCTACCCTTCCTGAGGGCCCAAGTGGTGCAAGACGAAGGGATTGGCTTGGTCAAAAAAGAGCGCGTGAGTCCTCAGTGACCAAAGTCTTGCACTGCGATTGCACTAATGTAGCATCGATTTTGCAAGCAATAAGCCAACATGCTCTTGAACTCTCGATGTATATTTTCTACGTGTGAATTCGTAGTGAAAAATAGTCATTTGGGGACTAGAGTGGCTCTATGATTCCAGGATCATGGATTCCACTCCGCGAGACTAAAGGGAGTGAAGGTGAGCTTGCCCCAATATAGCTTGGCTTGAGGTGTGCAAGGGTGCAATTGCATTGGCCT
>Seq_ITS1-54
CCAGGGCAGCCTCCGGGCCGCTCGTGGTGTGGTTGAAAGTTGTTCAAACTTGATCCTTTAGAGGAAGTAAAAGTCGTAACAAGGTTTCCGTAGGTGAACCTGCGGAAGGATCATTAGCGTTTGATAAACGAGAGGGAGACTCTTGGCCCCTGTGGTCATTTGTTTTGTCTAATCGTTGTTATTGATACACGTTCCCGTGTTTGGTGTTTGAGGTGCACAAGTAGGTTTTCCGCATGTGGAGGAGTACCCTTGGCAGCATCAGTCATGGGGCCATTCTTGAACAAAAGGTGTGTTCAACGGAGTCTTGAGGAAATGGGGGCTTTGAGGCAGTAATTGTGGGGATGATTGCCTCAAAGTTTGGTTTGTTACTAATGGAAAAATGGTGAGACTATTGACTGTGAGGACTACCTGACCTGGCTCTGTAGTTGGGGCTCTCAAAGGAGTAAAGCATGCAAAGCCTGTTAGTGTACACAGTCTCAATGGAATCACTGTGACGTCGTGATGATATGAACCAACACTGATGTGAGTGTTGTTGCCCCAGCAGCATATTTGTGTGTGGGGGGCCACGATATGATGACTGGATAGTGTCTCGATGTCTTGGTGTCTGTATCCATTACAGAGATAGAGGGTTTGCTTTTGGCAGCAACAAGAGATTCTATCGTGCTCTGTAGTGGGGGCTCTCTGAACATGCAAAGCTGGAGATAAATCTTTGTATTTGTGTATGTGGGCCATATTCGTGCCATCTGATATAGTGGACATTATATTACTGACACTGTGGTAGTTGCTGCCCCAGCAACATTCTGGTGGGGCCCGGGAAGCACTCTCTACCCTTCCTGAGGGCCCAAGTGGTGCAACACAAAGGGATTGGCTTGGTCAAAAGAGAGCACGTGAGTCCTCGGTGACCAAACTCTTGCACTGCGATTGCACTAATGTAGCATCGATTTTGCAAGCAATAAGCCAACATGCTCTTGAACTCTCGATGTATATTTTCTACGTGTGAATTCGTAGTGAAAAATAGTCATTTGGGGACTAGAGTGGCTCTATGATTCCAGGATCATGGATTCCACTCCGCGAGACTAAAGGGAGTGAAGGTGAGCTTGCCCCAATATAGCTTGGCTTGAGGTGTGCAAGGGTGCAATTGCATTGGCCT
>Seq_ITS1-55
CCAGGGCAGCCTCCGGGCCGCTCGTGGTGTGGTTGAAAGTTGTTCAAACTTGATCCTTTAGAGGAAGTAAAAGTCGTAACAAGGTTTCCGTAGGTGAACCTGCGGAAGGATCATTAGCGTTTGATAAACGAGAGGGAGACTCTTGGCCCCTGTGGTCATTTGTTTTGTCTAATCGTTGTTATTGATACACGTTCCCGTGTTTGGTGTTTGAGGTGCACAAGTAGGTTTTCCGCATGTGGAGGAGTACCCTTGGCAGCATCAGTCATGGGGCCATTCTTGAACAAAAGGAGTGTTCAACGGAGTCTTGAGGAAATGGGGGCTTTGAGGCAGTAATTGTGGGGATGATTGCCTCAAAGTTTGGTTTGTTACTAATGGAAAAATGGTGAGACTATTGACTGTGAGGACTACCTGAGCTGGCTCTGTAGTTGGGGCTCTCAGAGGAGTAGAGCATGCAAAGCCTGTTAAGGTAGACAGTCTCAATGGAATCACTGTGACGTCATGATGAGATGAACCAACACTGAGGTGAGTGTTGTTGCCCCAGCAGCATATTTGTGTGTGGGGGGCCACGAGATGATGACTGGGTATTGTCTTGAGGTCTTGGTGTCTGTATCCATTACAAGGATGGAGGGTTTGCTTTTGGCAGCAACAAGAGATTATATCTTGCTCTGTAGTGGGGGCTCTCTGAGCATGCAAAGCTGGTGATAAATCTTTGTAGTTGTGTATGTGGGCCAAATTCATGCCATCTGAAATAGTGGACATTAGATTACTAACACTGTGGTGGTTGCTGCCCCAGCAACATTTTGGTGGGGCCCGGGAAGCACTCTCTACCCTTCCTGAGGGCCCAAGTGGTGCAAGACCAAGGGATTGGCTTGGTCAAAAGAGAGCGCGTGAGTCCTCAGTGACCAAAGTCTTGCACTGCGATTGCACTAATGTAGCATCGATTTTGCAAGCAATAAGCCAACATGCTCTTGAACTCTCGATGTATATTTTCTACGTGTGAATTCGTAGTGAAAAATAGTCATTTGGGGACTAGAGTGGCTCTATGATTCCAGGATCATAGATTCCACTCCGCGAGACTAAAGGGAGTGAAGGTGAGCTTGCCCCAATATAGCTTGGCTTGAGGTGTGCAAGGGTGCAATTGCATTGGCCT
>Seq_ITS1-56
CCAGGGCAGCCTCCGGGCCGCTCGTGGTGTGGTTGAAAGTTGTTCAAACTTGATCCTTTAGAGGAAGTAAAAGTCGTAACAAGGTTTCCGTAGGTGAACCTGCGGAAGGATCATTAGCGTTTGATAAACGAGAGGGAGACTCTTGGCCCCTGTGGTCATTTGTTTTGTCTAATCGTTGTTATTGATACACGTTCCCGTGTTTGGTGTTTGAGGTGCACAAGTAGGTTTTCCGCATGTGGAGGAGTACCCTTGGCAGCATCAGTCATGGGGCCATTCTTGAACAAAAGGAGTGTTCAACGGAGTCTTGAGGAAATGGGGGCTTTGAGGCAGTAATTGTGGGGATGATTGCCTCAAAGTTTGGTTTGTTACTAATGGAAAAATGGTGAGACTATTGACTGTGAGGACTACCTGAGCTGGCTCTGTAGTTGGGGCTCTCAGAGGAGTAGAGCATGCAAAGCCTGTTAAGGTAGACAGTCTCAATGGAATCACTGTGACGTCATGATGAGATGAACCAACACTGAGGTGAGTGTTGTTGCCCCAGCAGCATATTTGTGTGTGGGGGGCCACGAGATGATGACTGGGTATTGTCTTGAGGTCTTGGTGTCTGTATCCATTACAAGGATGGAGGGTTTGCTTTTGGCAGCAACAAGAGATTATATCTTGCTCTGTAGTGGGGGCTCTTTGAGCATGCAAAGCTGGTGATAAATCTTTGTAGTTGTGTATGTGGGCCAAATTCATGCCATCTGAAATAGTGGACATTAGATTACTAACACTGTGGTAGTTGCTGCCCCAGCAACATTTTGGTGGGGCCCGGGAAGCACTCTCTACCCTTCCTGAGGGCCCAAGTGGTGCAAGACGAAGGGATTGGCTTGGTCAAAAGAGAGCGCGTGAGTCCTCAGTGACCAAAGTCTTGCACTGCGATTGCACTAATGTAGCATCGATTTTGCAAGCAATAAGCCAACATGCTCTTGAACTCTCGATGTATATTTTCTACGTGTGAATTCGTAGTGAAAAATAGTCATTTGGGGACTAGAGTGGCTCTATGATTCCAGGATCATGGATTCCACTCCGCGAGACTAAAGGGAGTGAAGGTGAGCTTGCCCCAATATAGCTTGGCTTGAGGTGTGCAAGGGTGCAATTGCATTGGCCT
>Seq_ITS1-57
CCAGGGCAGCCTCCGGGCCGCTCGTGGTGTGGTTGAAAGTTGTTCAAACTTGATCCTTTAGAGGAAGTAAAAGTCGTAACAAGGTTTCCGTAGGTGAACCTGCGGAAGGATCATTAGCGTTTGATAAACGAGAGGGAGACTCTTGGCCCCTGTGGTCATTTGTTTTGTCTAATCGTTGTTATTGATACACGTTCCCGTGTTTGGTGTTTGAGGTGCACAAGTAGGTTTTCCGCATGTGGAGGAGTACCCTTGGCAGCATCAGTCATGGGGCCATTCTTGAACAAAAGGAGTGTTCAACGGAGTCTTGAGGAAATGGGGGCTTTGAGGCAGTAATTGTGGGGATGATTGCCTCAAAGTTTGGTTTGTTACTAATGGAAAAATGGTGAGACTATTGACTCTGAGGACTACCTGAGCTGGCTCTGTAGTTGGGGCTCTCAGAGGAGTAGAGCATGCAAAGCCTGTTAAGGTAGACAGTCTCAATGGAATCACTGTGACGTCATGATGAGATGAACCAACACTGAGGTGAGTGTTGTTGCCCCAGCAGCATATTTGTGTGTGGGGGGCCACAAGATGATGACTGGGTATTGTCTTGAGGTCTTGGTGTCTGTATCCATTACAAGGATGGAGGGTTTGCTTTTGGCAGCAACAAGAGATTATAACTTGCTCTGTAGTGGGGGCTCTTTGAGCATGCAAAGCTGGTGATAAATCTTTGTAGTTGTGTATGTGGGCCAAATTCATGCCATCTGAAATAGTGGACATTAGATTACTAACACTGTGGTAGTTGCTGCCCCAGCAACATTTTGGTGGGGCCCGGGAAGCACTCTCTACCCTTCCTGAGGGCCCAAGTGGTGCAAGACGAAGGGATTGGCTTGGTCAAAAGAGAGCGCGTGAGTCCTCAGTGACCAAAGTCTTGCACTGCGATTGCACTAATGTAGCATCGATTTTGCAAGCAATAAGCCAACATGCTCTTGAACTCTCGATGTATATTTTCTACGTGTGAATTCGTAGTGAAAAATAGTCATTTGGGGACTAGAGTGGCTCTATGATTCCAGGATCATGGATTCCACTCCGCGAGACTAAAGGGAGTGAAGGTGAGCTTGCCCCAATATAGCTTGGCTTGAGGTGTGCAAGGGTGCAATTGCATTGGCCT
>Seq_ITS1-58
CCAGGGCAGCCTCCGGGCCGCTCGTGGTGTGGTTGAAAGTTGTTCAAACTTGATCCTTTAGAGGAAGTAAAAGTCGTAACAAGGTTTCCGTAGGTGAACCTGCGGAAGGATCATTAGCGTTTGATAAACGAGAGGGAGACTCTTGGCCCCTGTGGTCATTTGTTTTGTCTAATCGTTGTTATTGATACACGTTCCCGTGTTTGGTGTTTGAGGTGCACAAGTAGGTTTTCCGCATGTGGAGGAGTACCCTTGGCAGCATCAGTCATGGGGCCATTCTTGAACAAAAGGAGTGTTCAACGGAGTCTTGAGGAAATGGGGGCTTTGAGGCAGTAATTGTGGGGATGATTGCCTCAAAGTTTGGTTTGTTACTAATGGAAAAATGGTGAGACTATTGACTGTGAGGACTACCTGAGCTGGCTCTGTAGTTGGGGCTCTCAGAGGAGTAGAGCATGCAAAGCCTGTTAAGGTAGACAGTTTCAATGGAATCACTGTGACGTCATGATGAGATGAACCAACACTGAGGTGAGTGTTGTTGCCCCAGCAGCATATTTGTGTGTGGGGGGCCACAAGATGATGACTGGGTATTGTCTTGAGGTCTTGGTGTCTGTATCCATTACAAGGATGGAGGGTTTGCTTTTGGCAGCAACAAGAGATTATAACTTGCTCTGTAGTGGGGGCTCTTTGAGCATGCAAAGCTGGTGATAAATCTTTGTAGTTGTGTATGTGGGCCAAATTCATGCCATCTGAAATAGTGGACATTAGATTACTAACACTGTGGTAGTTGCTGCCCCAGCAACATTTTGGTGGGGCCCGGGAAGCACTCTCTACCCTTCCTGAGGGCCCAAGTGGTGCAAGACGAAGGGATTGGCTTGGTCAAAAGAGAGCGCGTGAGTCCTCAGTGACCAAAGTCTTGCACTGCGATTGCACTAATGTAGCATCGATTTTGCAAGCAATAAGCCAACATGCTCTTGAACTCTCGATGTATATTTTCTACGTGTGAATTCGTAGTGAAAAATAGTCATTTGGGGACTAGAGTGGCTCTATGATTCCAGGATCATGGATTCCACTCCGCGAGACTAAAGGGAGTGAAGGTGAGCTTGCCCCAATATAGCTTGGCTTGAGGTGTGCAAGGGTGCAATTGCATTGGCCT
>Seq_ITS1-59
CCAGGGCAGCCTCCGGGCCGCTCGTGGTGTGGTTGAAAGTTGTTCAAACTTGATCCTTTAGAGGAAGTAAAAGTCGTAACAAGGTTTCCGTAGGTGAACCTGCGGAAGGATCATTAGCGTTTGATAAACGAGAGGGAGACTCTTGGCCCCTGTGGTCATTTGTTTTGTCTAATCGTTGTTATTGATACACGTTCCCGTGTTTGGTGTTTGAGGTGCACAAGTAGGTTTTCCGCATGTGGAGGAGTACCCTTGGCAGCATCAGTCATGGGGCCATTCTTGAACAAAAGGAGTGTTCAACGGAGTCTTGAGGAAATGGGGGCTTTGAGGCAGTAATTGTGGGGATGATTGCCTCAAAGTTTGGTTTGTTACTAATGGAAAAATGGTGAGACTATTGACTGTGAGGACTACCTGAGCTGGCTCTGTAGTTGGGGCTCTCAGAGGAGTAGAGCATGCAAAGCCTGTTAAGGTAGACAGTCTGAATGGAATCACTGTGACGTCATGATGAGATGAACCAACACTGAGGTGAGTGTTGTTGCCCCAGCAGCATATTTGTGTGTGGGGGGCCACGAGATGATGACTGGGTATTGTCTTGAGGTCTTGGTGTCTGTATCCATTACAAGGATGGAGGGTTTGCTTTTGGCAGCAACAAGAGATTATATCTTGCTCTGTAGTGGGGGCTCTCTGAGCATGCAAAGCTGGTGATAAATCTTTGTAGTTGTGTATGTGGGCCAAATTCATGCCATCTGAAATAGTGGACATTAGATTACTAACACTGTGGTAGTTGCTGCCCCAGCAACATTTTGGTGGGGCCCGGGAAGCACTCTCTACCCTTCCTGAGGGCCCAAGTGGTGCAAGACGAAGGGATTGGCTTGGTCAAAAGAGAGCGCGTGAGTCCTCAGTGACCAAAGTCTTGCACTGCGATTGCACTAATGTAGCATCGATTTTGCAAGCAATAAGCCAACATGCTCTTGAACTCTCGATGTATATTTTCTACGTGTGAATTCGTAGTGAAAAATAGTCATTTGGGGACTAGAGTGGCTCTATGATTCCAGGATCATGGATTCCACTCCGCGAGACTAAAGGGAGTGAAGGTGAGCTTGCCCCAATATAGCTTGGCTTGAGGTGTGCAAGGGTGCAATTGCATTGGCCT
>Seq_ITS1-60
CCAGGGCAGCCTCCGGGCCGCTCGTGGTGTGGTTGAAAGTTGTTCAAACTTGATCCTTTAGAGGAAGTAAAAGTCGTAACAAGGTTTCCGTAGGTGAACCTGCGGAAGGATCATTAGCGTTTGATAAACGAGAGGGAGACTCTTGGCCCCTGTGGTCATTTGTTTTGTCTAATCGTTGTTATTGATACACGTTCCCGTGTTTGGTGTTTGAGGTGCACAAGTAGGTTTTCCGCATGTGGAGGAGTACCCTTGGCAGCATCAGTCATGGGGCCATTCTTGAACAAAAGGAGTGTTCAACGGAGTCTTGAGGAAATGGGGGCTTTGAGGCAGTAATTGTGGGGATGATTGCCTCAAAGTTTGGTTTGTTACTAATGGAAAAATGGTGAGACTATTGACTGTGAGGACTACCTGAGCTGGCTCTGTAGTTGGGGCTCTCAGAGGAGTAGAGCATGCAAAGCCTGTTAAGGTAGACAGTCTCAATGGAATCACTGTGACGTCATGATGAGATGAACCAACACTGAGGTGAGTGTTGTTGCCCCAGCAGCATATTTGTGTGTGGGGGGCCACGAGATGATGACTGGGTATTGTCTTGAGGTCTTGGTGTCTGTATCCATTACAAGGATGGAGGGTTTGCTTTTGGCAGCAACAAGAGATTATATCTTGCTCTGTAGTGGGGGCTCTCTGAGCATGCAAAGCTGGTGATAAATCTTTGTAGTTGTGTATGTGGGCCAAATTCATGCCATCTGAAATAGTGGACATTAGATTACTAACACTGTGGTAGTTGCTGCCCCAGCAACATTTTGGTGGGGCCCGGGAAGCACTCTCTACCCTTCCTGAGGGCCCAAGTGGTGCAAGACAAAGGGATTGGCTTGGTCAAAAGAGAGCGCGTGAGTCCTCAGTGACCAAAGTCTTGCACTGCGATTGCACTAATGTAGCATCGATTTTGCAAGCAATAAGCCAACATGCTCTTGAACTCTCGATGTATATTTTCTACGTGTGAATTCGTAGTGAAAAATAGTCATTTGGGGACTAGAGTGGCTCTATGATTCCAGGATCATGGATTCCACTCCGCGAGACTAAAGGGAGTGAAGGTGAGCTTGCCCCAATATAGCTTGGCTTGAGGTGTGCAAGGGTGCAATTGCATTGGCCT
