# Supplementary material for: The impact of one-decade ecological disturbance on genetic changes: a study on the brine shrimp Artemia urmiana from Urmia Lake, Iran
Source: PeerJ. 2019 Jul 2;7:e7190. doi: 10.7717/peerj.7190 (PMC6611446; doi:10.7717/peerj.7190)
Supplement: Supplemental Information 3 [file peerj-07-7190-s004.fasta]

>Seq1 [organism=Artemia urmianaisolate URM_1994 cytochrome oxidase subunit I (COI) gene, partial cds; mitochondrial
AACCTTATACTTTATTTTCGGAGCTTGAGCAGGATAGTGGGAACTTCTTTAAGCATGCTTATTCGGGCAGAATTGGGTCAACCCGGCTCCCTAATTGGAGACGAACAGGTGTACAATGTCATTGTAACAGCCCATGCATTTATTATAATCTTTTTCATAGTTATACCTATTCTGATCGGTGGATTTGGTAACTGACTAGTACCTATTATACTAGGGGCCCCTGATATAGCTTTCCCCCGTCTAAACAACTTAAGATTTTGAATACTCCCACCTTCCCTAACTCTCCTTTTAGCTAGATCTATGGTTGAAAGAGGGGCAGGAACCGGATGAACGGTCTACCCCCCCTTATCCTCCGCCATTGCCCATGCCGGACCTTCAGTAGATTTAGCTATCTTCTCCCTACACTTAGCTGGGGCCTCCTCAATTTTAGGGGCCGTAAACTTCATCACCACTATTATCAATATACGACCTCAGTCGATATCTATTGACCGTATACCACTCTTGGTATGGGCCGTAGGAATCACAGCCGTCCTCTTACTCTTGTCTCTACCTGTATTGGCAGGGGCTATTACTATGTTGTTGACTGATCGTAATTTAAATACTTCTTTCTTTGATCCCGCAGGTGGTGGAGATCCTATTCTTTATCAACATCTATTTTGATTTTT
>Seq2 [organism=Artemia urmianaisolate URM_1994 cytochrome oxidase subunit I (COI) gene, partial cds; mitochondrial
AACCTTATACTTTATTTTCGGAGCTTGAGCAGGATAGTGGGAACTTCTTTAAGCATGCTTATTCGGGCAGAATTGGGTCAACCCGGCTCCCTAATTGGAGACGAACAGGTGTATAATGTCATTGTAACAGCCCATGCATTTATTATAATCTTTTTCATAGTTATACCTATTCTGATCGGTGGATTTGGTAACTGACTAGTACCTATTATACTAGGGGCCCCTGATATAGCTTTCCCCCGTCTAAACAACTTGAGATTTTGAATACTCCCACCTTCCCTAACTCTCCTTTTAGCTAGATCTATGGTTGAAAGAGGGGCAGGAACCGGATGAACGGTCTACCCTCCCTTATCCTCCGCCATTGCCCATGCCGGACCTTCAGTAGATTTAGCTATCTTCTCCCTACACTTAGCTGGGGCCTCCTCAATTTTAGGGGCCGTAAACTTCATCACCACTATTATCAATATACGACCTCAGTCGATATCTATTGACCGTATACCACTCTTGGTATGGGCCGTAGGAATCACAGCCGTCCTCTTACTCTTGTCTCTACCTGTATTGGCAGGGGCTATTACTATGTTGTTGACTGATCGTAATTTAAATACTTCTTTCTTTGATCCCGCAGGTGGTGGAGATCCTATTCTTTATCAACATCTATTTTGATTTTT
>Seq3 [organism=Artemia urmianaisolate URM_1994 cytochrome oxidase subunit I (COI) gene, partial cds; mitochondrial
AACCTTATACTTTATTTTCGGAGCTTGAGCAGGATAGTGGGAACTTCTTTAAGCATGCTTATTCGGGCAGAATTGGGTCAACCCGGCTCCCTAATTGGAGACGAACAGGTGTACAATGTCATTGTAACAGCCCATGCATTTATTATAATTTTTTTCATAGTTATACCTATTCTGATCGGTGGATTTGGTAACTGACTAGTACCTATTATACTAGGGGCCCCTGATATAGCTTTCCCCCGTCTAAACAACTTGAGATTTTGAATACTCCCACCTTCCCTAACTCTCCTTTTAGCTAGATCTATGGTTGAAAGAGGGGCAGGAACCGGATGAACGGTCTACCCCCCCTTATCCTCCGCCATTGCCCATGCCGGACCTTCAGTAGATTTAGCTATCTTCTCCCTACACTTAGCTGGGGCCTCCTCAATTTTAGGGGCCGTAAACTTCATCACCACTATTATCAATATACGACCTCAGTCGATATCTATTGACCGTATACCACTCTTGGTATGGGCCGTAGGAATCACAGCCGTCCTCTTACTCTTGTCTCTACCTGTATTGGCAGGGGCTATTACTATGTTGTTGACTGATCGTAATTTAAATACTTCTTTCTTTGATCCCGCAGGTGGTGGGGATCCTATTCTTTATCAACATCTATTTTGATTTTT
>Seq4 [organism=Artemia urmianaisolate URM_1994 cytochrome oxidase subunit I (COI) gene, partial cds; mitochondrial
AACCTTATACTTTATTTTCGGAGCTTGAGCAGGATAGTGGGAACTTCTTTAAGCATGCTTATTCGGGCAGAATTGGGTCAACCCGGCTCCCTAATTGGAGACGAACAGGTGTACAATGTCATTGTAACAGCCCATGCATTTATTATAATCTTTTTCATAGTTATACCTATTCTGATCGGTGGATTTGGTAACTGACTAGTACCTATTATACTAGGGGCCCCTGATATAGCTTTCCCCCGTCTAAACAACTTGAGATTTTGAATACTCCCACCTTCCCTAACTCTCCTTTTAGCTAGATCTATGGTTGAAAGAGGGGCAGGAACCGGATGAACGGTCTACCCCCCCTTATCCTCCGCCATTGCCCATGCCGGACCTTCAGTAGATTTAGCTATCTTCTCCCTACACTTAGCTGGGGCCTCCTCAATTTTAGGGGCCGTAAACTTCATCACCACTATTATTAATATACGACCTCAGTCGATATCTATTGACCGTATACCACTCTTGGTATGGGCCGTAGGAATCACAGCCGTCCTCTTACTCTTGTCTCTACCTGTATTGGCAGGGGCTATTACTATGTTGTTGACTGATCGTAATTTAAATACTTCTTTCTTTGATCCCGCAGGTGGTGGAGATCCTATTCTTTATCAACATCTATTTTGATTTTT
>Seq5 [organism=Artemia urmianaisolate URM_1994 cytochrome oxidase subunit I (COI) gene, partial cds; mitochondrial
AACCTTATACTTTATTTTCGGAGCTTGAGCAGGATAGTGGGAACTTCTTTAAGCATGCTTATTCGGGCAGAATTGGGTCAACCCGGCTCCCTAATTGGAGACGAACAGGTGTACAATGTCATTGTAACAGCCCATGCATTTATTATAATCTTTTTCATAGTTATACCTATTCTGATCGGTGGATTTGGTAACTGACTAGTACCTATTATACTAGGGGCCCCTGATATAGCTTTCCCCCGCCTAAACAACTTGAGATTTTGAATACTCCCACCTTCCCTAACTCTCCTTTTAGCTAGATCTATGGTTGAAAGAGGGGCAGGAACCGGATGAACGGTCTACCCCCCCTTATCCTCCGCCATTGCCCATGCCGGACCTTCAGTAGATTTAGCTATCTTCTCCCTACACTTAGCTGGGGCCTCCTCAATTTTAGGGGCCGTAAACTTCATCACCACTATTATCAATATACGACCTCAGTCGATATCTATTGACCGTATACCACTCTTGGTATGGGCCGTAGGAATCACAGCCGTCCTCTTACTCTTGTCTCTACCTGTATTGGCAGGGGCTATTACTATGTTGTTGACTGATCGTAATTTAAATACTTCTTTCTTTGATCCCGCAGGTGGTGGAGATCCTATTCTTTATCAACATCTATTTTGATTTTT
>Seq6 [organism=Artemia urmianaisolate URM_1994 cytochrome oxidase subunit I (COI) gene, partial cds; mitochondrial
AACCTTATACTTTATTTTCGGAGCTTGAGCAGGATAGTGGGAACTTCTTTAAGCATACTTATTCGGGCAGAATTGGGTCAACCCGGCTCCCTAATTGGAGACGAACAGGTGTACAATGTCATTGTAACAGCCCATGCATTTATTATAATCTTTTTCATAGTTATACCTATTCTGATCGGTGGATTTGGTAACTGACTAGTACCTATTATACTAGGGGCCCCTGATATAGCTTTCCCCCGTCTAAACAACTTGAGATTTTGAATACTCCCACCTTCCCTAACTCTCCTTTTAGCTAGATCTATGGTTGAAAGAGGGGCAGGAACCGGATGAACGGTCTACCCTCCCTTATCCTCCGCCATTGCCCATGCCGGACCTTCAGTAGATTTAGCTATCTTCTCCCTACACTTAGCTGGGGCCTCCTCAATTTTAGGGGCCGTAAACTTCATCACCACTATTATCAATATACGACCTCAGTCGATGTCTATTGACCGTATACCACTCTTGGTATGGGCCGTAGGAATCACAGCCGTCCTCTTACTCTTATCCCTACCTGTATTGGCAGGGGCTATTACTATGTTGTTGACTGATCGTAATTTAAATACTTCTTTCTTTGATCCCGCAGGTGGTGGAGATCCTATTCTTTATCAACATCTATTTTGATTTTT
>Seq7 [organism=Artemia urmianaisolate URM_1994 cytochrome oxidase subunit I (COI) gene, partial cds; mitochondrial
AACCTTATACTTTATTTTCGGAGCTTGAGCAGGATAGTGGGAACTTCTTTAAGCATGCTTATTCGGGCAGAATTGGGTCAACCCGGCTCCCTAATTGGAGACGAACAGGTGTACAATGTCATTGTAACAGCCCATGCATTTATTATAATCTTTTTCATAGTTATACCTATTCTGATCGGTGGATTTGGTAACTGACTAGTACCTATTATATTAGGGGCCCCTGATATAGCTTTTCCCCGTCTAAACAACTTGAGATTTTGAATACTCCCACCTTCCCTAACTCTCCTTTTAGCTAGATCTATAGTTGAAAGAGGGGCAGGAACCGGATGAACGGTCTACCCCCCCTTATCCTCCGCCATTGCCCATGCCGGACCTTCAGTAGATTTAGCTATCTTCTCCCTACACTTAGCTGGGGCCTCCTCAATTTTAGGGGCCGTAAACTTCATCACCACTATTATCAATATACGACCTCAGTCGATATCTATTGACCGTATACCACTCTTGGTATGGGCCGTAGGAATCACAGCCGTCCTCTTACTCTTGTCTCTACCTGTATTGGCAGGGGCTATTACTATGTTGTTGACTGATCGTAATTTAAATACTTCTTTCTTTGATCCCGCAGGTGGTGGAGATCCTATTCTTTATCAACATCTATTTTGATTTTT
>Seq8 [organism=Artemia urmianaisolate URM_1994 cytochrome oxidase subunit I (COI) gene, partial cds; mitochondrial
AACCTTATACTTTATTTTCGGAGCTTGAGCAGGATAGTGGGAACTTCTTTAAGCATGCTTATTCGGGCAGAATTGGGTCAACCCGGCTCCCTAATTGGAGACGAACAGGTGTACAATGTCATTGTAACAGCCCATGCATTTATTATAATCTTTTTCATAGTTATACCCATTCTGATCGGTGGATTTGGTAACTGACTAGTACCTATTATACTAGGGGCCCCTGATATAGCTTTCCCCCGTCTAAACAACTTGAGATTTTGAATACTCCCACCTTCCCTAACTCTCCTTTTAGCTAGATCTATGGTTGAAAGAGGGGCAGGAACCGGATGAACGGTCTACCCCCCCTTATCCTCCGCCATTGCCCATGCCGGACCTTCAGTAGATTTAGCTATCTTCTCCCTACACTTAGCTGGGGCCTCCTCAATTTTAGGGGCCGTAAACTTCATCACCACTATTATCAATATACGACCTCAGTCGATATCTATTGACCGTATACCACTCTTGGTATGGGCCGTAGGAATCACAGCCGTCCTCTTACTCTTGTCTCTACCTGTATTGGCAGGGGCTATTACTATGTTGTTGACTGATCGTAATTTAAATACTTCTTTCTTTGATCCCGCAGGTGGTGGAGATCCTATTCTTTATCAACATCTATTTTGATTTTT
>Seq9 [organism=Artemia urmianaisolate URM_1994 cytochrome oxidase subunit I (COI) gene, partial cds; mitochondrial
AACCTTATACTTTATTTTCGGAGCTTGAGCAGGATAGTTGGAACTTCTTTAAGCATACTTATTCGGGCAGAATTGGGTCAACCCGGCTCCCTAATTGGAGACGAACAGGTGTACAATGTCATTGTAACAGCCCATGCATTTATTATAATCTTTTTCATAGTTATACCTATTCTGATCGGTGGGTTTGGTAACTGACTAGTACCTATTATACTAGGGGCCCCTGATATAGCTTTCCCCCGTCTAAACAACTTGAGATTTTGAATACTCCCACCTTCCCTAACTCTCCTTTTAGCTAGATCTATGGTTGAAAGAGGGGCAGGAACCGGATGAACGGTCTACCCCCCCTTATCCTCTGCCATTGCCCATGCCGGACCTTCAGTAGATTTAGCTATCTTCTCCCTACACTTAGCTGGGGCCTCCTCAATTTTAGGGGCCGTAAACTTCATCACCACTATTATCAATATACGACCTCAGTCGATATCTATTGACCGTATACCACTCTTGGTATGGGCCGTAGGAATCACAGCCGTCCTCTTACTCTTGTCTCTACCTGTATTGGCAGGGGCTATTACTATGTTGTTGACTGATCGTAATTTAAATACTTCTTTCTTTGATCCCGCAGGTGGTGGAGATCCCATTCTTTATCAACATCTATTTTGATTTTT
>Seq10 [organism=Artemia urmianaisolate URM_1994 cytochrome oxidase subunit I (COI) gene, partial cds; mitochondrial
AACCTTATACTTTATTTTCGGAGCTTGAGCAGGATAGTGGGAACTTCTTTAAGCATGCTTATTCGGGCAGAATTGGGTCAACCCGGCTCCCTAATTGGAGACGAACAGGTGTACAATGTCATTGTAACAGCCCATGCATTTATTATAATCTTTTTCATAGTTATACCTATTCTGATCGGTGGATTTGGTAACTGACTAGTACCTATTATACTAGGGGCCCCTGATATAGCTTTCCCCCGTCTAAACAACTTGAGATTTTGAATACTCCCACCTTCCCTAACTCTCCTTTTAGCTAGATCTATGGTTGAAAGAGGTGCAGGAACCGGATGAACGGTCTACCCCCCCTTATCCTCCGCCATTGCCCATGCCGGACCTTCAGTAGATTTAGCTATCTTCTCCCTACACTTAGCTGGGGCCTCCTCAATTTTAGGGGCCGTAAACTTCATCACCACTATTATCAATATACGACCTCAGTCGATATCTATTGACCGTATACCACTCTTGGTATGGGCCGTAGGAATCACAGCCGTCCTCTTACTCTTGTCTCTACCTGTATTGGCAGGGGCTATTACTATGTTGTTGACTGATCGTAATTTAAATACTTCTTTCTTTGATCCCGCAGGTGGTGGAGATCCTATTCTTTATCAACATCTATTTTGATTTTT
>Seq11 [organism=Artemia urmianaisolate URM_1994 cytochrome oxidase subunit I (COI) gene, partial cds; mitochondrial
AACCTTATACTTTATTTTCGGAGCTTGAGCAGGATAGTGGGAACTTCTCTAAGCATGCTTATTCGGGCAGAATTGGGTCAACCCGGCTCCCTAATTGGAGACGAACAGGTGTACAATGTCATTGTAACAGCCCATGCATTTATTATAATCTTTTTCATAGTTATACCTATTCTGATCGGTGGATTTGGTAACTGACTAGTACCTATTATACTAGGGGCCCCTGATATAGCTTTCCCCCGTCTAAACAACTTGAGATTTTGAATACTCCCACCTTCCCTAACTCTCCTTTTAGCTAGATCTATGGTTGAAAGAGGGGCAGGAACCGGATGAACGGTCTACCCCCCCTTATCCTCCGCCATTGCCCATGCCGGACCTTCAGTAGATTTAGCTATCTTCTCCCTACACTTAGCTGGGGCCTCCTCAATTTTAGGGGCCGTAAACTTCATCACCACTATTATCAATATACGACCTCAGTCGATATCTATTGACCGTATACCACTCTTGGTATGGGCCGTAGGAATCACAGCCGTCCTCTTACTCTTGTCTCTACCTGTATTGGCAGGGGCTATTACTATGTTGTTGACTGATCGTAATTTAAATACTTCTTTCTTTGATCCCGCAGGTGGTGGAGATCCTATTCTTTATCAACATCTATTTTGATTTTT
>Seq12 [organism=Artemia urmianaisolate URM_1994 cytochrome oxidase subunit I (COI) gene, partial cds; mitochondrial
AACCTTATACTTTATTTTCGGAGCTTGAGCAGGATAGTGGGAACTTCTTTAAGCATGCTTATTCGGGCAGAATTGGGTCAACCCGGCTCCCTAATTGGAGACGAACAGGTGTACAATGTCATTGTAACAGCCCATGCATTTATTATAATCTTTTTCATAGTTATACCTATTCTGATCGGTGGATTTGGTAACTGACTAGTACCTATTATACTAGGGGCCCCTGATATAGCTTTCCCCCGTCTAAACAACTTGAGATTTTGAATACTCCCACCTTCCCTAACTCTCCTTTTAGCTAGATCTATGGTTGAAAGAGGGGTAGGAACCGGATGAACGGTCTACCCCCCCTTATCCTCCGCCATTGCCCATGCCGGACCTTCAGTAGATTTAGCTATCTTCTCCCTACACTTAGCTGGGGCCTCCTCAATTTTAGGGGCCGTAAACTTCATCACCACTATTATCAATATACGACCTCAGTCGATATCTATTGACCGTATACCACTCTTGGTATGGGCCGTAGGAATCACAGCCGTCCTCTTACTCTTGTCTCTACCTGTATTGGCAGGGGCTATTACTATGTTGTTGACTGATCGTAATTTAAATACTTCTTTCTTTGATCCCGCAGGTGGTGGAGATCCTATTCTTTATCAACATCTATTTTGATTTTT
>Seq13 [organism=Artemia urmianaisolate URM_1994 cytochrome oxidase subunit I (COI) gene, partial cds; mitochondrial
AACCTTATACTTTATTTTCGGAGCTTGAGCAGGATAGTGGGAACTTCTTTAAGCATGCTTATTCGGGCAGAATTGGGTCAACCCGGCTCCCTAATTGGAGACGAACAGGTGTACAATGTCATTGTAACAGCCCATGCATTTATTATAATCTTTTTCATAGTTATACCTATTCTGATCGGTGGATTTGGTAACTGACTAGTACCTATTATACTAGGGGCCCCTGATATAGCTTTCCCCCGTCTAAACAACTTGAGATTTTGAATACTCCCACCTTCCCTAACTCTCCTTTTAGCTAGATCTATGGTTGAAAGAGGGGCAGGAACCGGATGAACGGTCTACCCCCCCTTATCCTCCGCCATTACCCATGCCGGACCTTCAGTAGATTTAGCTATCTTCTCCCTACACTTAGCTGGGGCCTCCTCAATTTTAGGGGCCGTAAACTTCATCACCACTATTATCAATATACGACCTCAGTCGATATCTATTGACCGTATACCACTCTTGGTATGGGCCGTAGGAATCACAGCCGTCCTCTTACTCTTGTCTCTACCTGTATTGGCAGGGGCTATTACTATGTTGTTGACTGATCGTAATTTAAATACTTCTTTCTTTGATCCCGCAGGTGGTGGAGATCCTATTCTTTATCAACATCTATTTTGATTTTT
>Seq14 [organism=Artemia urmianaisolate URM_1994 cytochrome oxidase subunit I (COI) gene, partial cds; mitochondrial
AACCTTATACTTTATTTTCGGAGCTTGAGCAGGATAGTGGGAACTTCTTTAAGCATGCTTATTCGGGCAGAATTGGGTCAACCCGGCTCCCTAATTGGAGACGAACAGGTGTACAATGTCATTGTAACAGCCCATGCATTTATTATAATCTTTTTCATAGTTATACCTATTCTGATCGGTGGATTTGGTAACTGACTAGTACCTATTATACTAGGGGCCCCTGATATAGCTTTCCCCCGTCTAAACAACTTGAGATTTTGAATACTCCCACCTTCCCTAACTCTCCTTTTAGCTAGATCTATGGTTGAAAGAGGGGCAGGAACCGGATGAACGGTCTACCCCCCCTTATCCTCCGCCATTGCCCATGCCGGACCTTCAGTAGATTTAGCTATCTTCTCCCTACACTTAGCTGGGGCCTCCTCAATTTTAGGGGCCGTAAACTTCATCACCACTATTATCAATATACGACCTCAGTCGATATCTATTGACCGTATACCACTCTTGGTATGGGCCGTAGGAATCACAGCCGTCCTCTTACTCTTGTCTCTACCTGTATTGGCAGGGGCTATTACTATGTTGTTGACTGATCGTAATTTAAATACTTCTTTCTTTGATCCCGCAGGTGGTGGAGATCCTATTCTTTATCAACATCTATTTTGATTTTT
>Seq15 [organism=Artemia urmianaisolate URM_1994 cytochrome oxidase subunit I (COI) gene, partial cds; mitochondrial
AACCTTATACTTTATTTTCGGAGCTTGAGCAGGATAGTGGGAACTTCTTTAAGCATGCTTATTCGGGCAGAATTGGGTCAACCCGGCTCCCTAATTGGAGACGAACAGGTGTACAATGTCATTGTAACAGCCCATGCATTTATTATAATCTTTTTCATAGTTATACCTATTCTGATCGGTGGATTTGGTAACTGACTAGTACCTATTATACTAGGGGCCCCTGATATAGCTTTCCCCCGTCTAAACAACTTGAGATTTTGAATACTCCCACCTTCCCTAACTCTCCTTTTAGCTAGATCTATGGTTGAAAGAGGGGCAGGAACCGGATGAACGGTCTACCCCCCTTTATCCTCCGCCATTGCCCATGCCGGACCTTCAGTAGATTTAGCTATCTTCTCCCTACACTTAGCTGGGGCCTCCTCAATTTTAGGGGCCGTAAACTTCATCACCACTATTATCAATATACGACCTCAGTCGATATCTATTGACCGTATACCACTCTTGGTATGGGCCGTAGGAATCACAGCCGTCCTCTTACTCTTGTCTCTACCTGTGTTGGCAGGGGCTATTACTATGTTGTTGACTGATCGTAATTTAAATACTTCTTTCTTTGATCCCGCAGGTGGTGGAGATCCTATTCTTTATCAACATCTATTTTGATTTTT
>Seq16 [organism=Artemia urmianaisolate URM_1994 cytochrome oxidase subunit I (COI) gene, partial cds; mitochondrial
AACCTTATACTTTATTTTCGGAGCTTGAGCAGGATAGTGGGAACTTCTTTAAGCATGCTTATTCGGGCAGAATTGGGTCAACCCGGCTCCCTAATTGGAGACGAACAGGTGTACAATGTCATTGTAACAGCCCATGCATTTATTATAATCTTTTTCATAGTTATACCTATTCTGATTGGTGGATTTGGTAACTGACTAGTACCTATTATACTAGGGGCCCCTGATATAGCTTTCCCCCGTCTAAACAACTTGAGATTTTGAATACTCCCACCTTCCCTAACTCTCCTTTTAGCTAGATCTATGGTTGAAAGAGGGGCAGGAACCGGATGAACGGTCTACCCCCCCTTATCCTCCGCCATTGCCCATGCCGGACCTTCAGTAGATTTAGCTATCTTCTCCCTACACTTAGCTGGGGCCTCCTCAATTTTAGGGGCCGTAAACTTCATCACCACTATTATCAATATACGACCTCAGTCGATATCTATTGACCGTATACCACTCTTGGTATGGGCCGTAGGAATCACAGCCGTTCTCTTACTCTTGTCTCTACCTGTATTGGCAGGGGCTATTACTATGTTGTTGACTGATCGTAATTTAAATACTTCTTTCTTTGATCCCGCAGGTGGTGGAGATCCTATTCTTTATCAACATCTATTTTGATTTTT
>Seq17 [organism=Artemia urmianaisolate URM_1994 cytochrome oxidase subunit I (COI) gene, partial cds; mitochondrial
AACCTTATACTTTATTTTCGGAGCTTGAGCAGGATAGTGGGAACTTCTTTAAGCATGCTTATTCGGGCAGAATTGGGTCAACCCGGCTCCCTAATTGGAGACGAACAGGTGTACAATGTCATTGTAACAGCCCATGCATTTATTATAATCTTTTTCATAGTTATACCTATTCTGATCGGTGGATTTGGTAACTGACTAGTACCTATTATACTAGGGGCCCCTGATATAGCTTTCCCCCGTCTAAACAACTTGAGATTTTGAATACTCCCACCTTCCCTAACTCTCCTTTTAGCTAGATCTATGGTTGAAAGAGGGGCAGGAACCGGATGAACGGTCTACCCCCCCTTATCCTCCGCCATTGCCCATGCCGGACCTTCAGTAGATTTAGCTATCTTCTCCCTACACTTAGCTGGGGCCTCCTCAATTTTAGGGGCCGTAAACTTCATCACCACTATTATCAATATACGACCTCAGTCGATATCTATTGACCGTATACCACTCTTGGTATGGGCCGTAGGAATCACAGCCGTCCTCTTACTCTTGTCTCTACCTGTATTGGCAGGGGCTATTACTATGTTGTTGACTGATCGTAATTTAAATACTTCTTTCTTTGATCCCGCGGGTGGTGGAGATCCTATTCTTTATCAACATCTATTTTGATTTTT
>Seq18 [organism=Artemia urmianaisolate URM_1994 cytochrome oxidase subunit I (COI) gene, partial cds; mitochondrial
AACCTTATACTTTATTTTCGGAGCTTGAGCAGGATAGTTGGAACTTCTTTAAGCATACTTATTCGGGCAGAATTGGGTCAACCCGGCTCCCTAATTGGAGACGAACAGGTGTACAATGTCATTGTAACAGCTCATGCATTTATTATAATCTTTTTTATAGTTATACCTATTCTGATCGGTGGATTTGGTAACTGACTAGTACCTATTATACTAGGGGCCCCTGATATAGCTTTCCCCCGTCTAAACAACTTGAGATTTTGAATACTCCCACCTTCCCTAACTCTCCTTTTAGCTAGATCTATGGTTGAAAGAGGGGCAGGAACCGGATGAACGGTCTACCCCCCCTTATCCTCCGCCATTGCCCATGCCGGACCTTCAGTAGATTTAGCTATCTTCTCCCTACACTTAGCTGGGGCCTCCTCAATTTTAGGGGCCGTAAACTTCATCACCACTATTATCAATATACGACCTCAGTCGATATCTATTGACCGTATACCACTCTTGGTATGGGCCGTAGGAATCACAGCCGTCCTCTTACTCTTGTCTCTACCTGTATTGGCAGGGGCTATTACTATGTTGTTGACTGATCGTAATTTAAATACTTCTTTCTTTGATCCCGCAGGTGGTGGAGATCCTATTCTTTATCAACATCTATTTTGATTTTT
>Seq19 [organism=Artemia urmianaisolate URM_1994 cytochrome oxidase subunit I (COI) gene, partial cds; mitochondrial
AACCTTATACTTTATTTTCGGAGCTTGAGCAGGATAGTGGGAACTTCTTTAAGCATGCTTATTCGGGCAGAATTGGGTCAACCCGGCTCCCTAATTGGAGACGAACAGGTGTACAATGTCATTGTAACAGCCCATGCATTTATTATAATCTTTTTCATAGTTATACCTATTCTGATCGGTGGATTTGGTAACTGACTAGTACCTATTATACTAGGGGCCCCTGATATAGCTTTCCCCCGTCTAAACAACTTGAGATTTTGAATACTCCCACCTTCCCTAACTCTCCTTTTAGCTAGATCTATGGTTGAAAGAGGGGCAGGAACCGGATGAACGGTCTACCCCCCCTTATCCTCCGCCATTGCCCATGCCGGACCTTCAGTAGATTTAGCTATCTTCTCCCTACACTTAGCTGGGGCCTCCTCAATTTTAGGGGCCGTAAACTTCATCACCACTATTATCAATATACGACCTCAGTCGATATCTATTGACCGTATACCACTCTTGGTATGGGCCGTAGGAATCACAGCCGTCCTCTTACTCTTGTCTCTACCTGTATTGGCAGGGGCTATTACTATGTTGTTGACTGATCGTAATTTAAATACTTCTTTCTTTGATCCCGCAGGTGGTGGAGATCCTATTCTTTATCAACATCTATTTTGATTTTT
>Seq20 [organism=Artemia urmianaisolate URM_1994 cytochrome oxidase subunit I (COI) gene, partial cds; mitochondrial
AACCTTATACTTTATTTTCGGAGCTTGAGCAGGATAGTGGGAACTTCTTTAAGCATGCTTATTCGGGCAGAATTGGGTCAACCCGGCTCCCTAATTGGAGACGAACAGGTGTACAATGTCATTGTAACAGCCCATGCATTTATTATAATCTTTTTCATAGTTATACCTATTCTGATCGGTGGATTTGGTAACTGACTAGTACCTATTATACTAGGGGCCCCTGATATAGCTTTCCCCCGTCTAAACAACTTGAGATTTTGAATACTCCCACCTTCCCTAACTCTCCTTTTAGCTAGATCTATGGTTGAAAGAGGGGCAGGAACCGGATGAACGGTCTACCCCCCCTTATCCTCCGCCATTGCCCATGCCGGACCTTCAGTAGATTTAGCTATCTTCTCCCTACACTTAGCTGGGGCCTCCTCAATTTTAGGGGCCGTAAACTTCATCACCACTATTATCAATATACGACCTCAGTCGATATCTATTGACCGTATACCACTCTTGGTATGGGCCGTAGGAATCACAGCCGTCCTCTTACTCTTGTCTCTACCTGTATTGGCAGGGGCTATTACTATGTTGTTGACTGATCGTAATTTAAATACTTCTTTCTTTGATCCCGCAGGTGGTGGAGATCCTATTCTTTATCAACATCTATTTTGATTTTT
>Seq21 [organism=Artemia urmianaisolate URM_1994 cytochrome oxidase subunit I (COI) gene, partial cds; mitochondrial
AACCTTATACTTTATTTTCGGAGCTTGAGCAGGATAGTGGGAACTTCTTTAAGCATGCTTATTCGGGCAGAATTGGGTCAACCCGGCTCCCTAATTGGAGACGAACAGGTCTACAATGTCATTGTAACAGCCCATGCATTTATTATAATCTTTTTCATAGTTATACCTATTCTGATCGGTGGATTTGGTAACTGACTAGTACCTATTATACTAGGGGCCCCTGATATAGCTTTCCCCCGTCTAAACAACTTGAGATTTTGAATACTCCCACCTTCTCTAACTCTCCTTTTAGCCAGATCTATGGTTGAAAGAGGGGCAGGAACCGGATGAACGGTCTACCCCCCCTTATCCTCCGCCATTGCCCATGCCGGACCTTCAGTAGATTTAGCTATCTTCTCCCTACACTTAGCTGGGGCTTCCTCAATTTTAGGGGCCGTAAACTTCATCACCACTATTATCAATATACGACCTCAGTCGATGTCTATTGACCGTATACCACTCTTGGTATGGGCCGTAGGAATCACAGCCGTCCTCTTACTCTTGTCTCTACCTGTATTGGCAGGGGCTATTACTATGTTGTTGACTGATCGTAATTTAAATACTTCTTTCTTTGATCCCGCAGGTGGTGGAGATCCTATTCTTTATCAACATCTATTTTGATTTTT
>Seq22 [organism=Artemia urmianaisolate URM_1994 cytochrome oxidase subunit I (COI) gene, partial cds; mitochondrial
AACCTTATACTTTATTTTCGGAGCTTGAGCAGGATAGTGGGAACTTCTTTAAGCATGCTTATTCGGGCAGAATTGGGTCAACCCGGCTCCCTAATTGGAGACGAACAGGTGTACAATGTCATTGTAACAGCCCATGCATTTATTATAATCTTTTTCATAGTTATACCTATTCTGATCGGTGGATTTGGTAACTGACTAGTACCCATTATACTAGGGGCCCCTGATATAGCTTTCCCCCGTCTAAACAACTTGAGATTTTGAATACTCCCACCTTCCCTAACTCTCCTTTTAGCTAGATCTATGGTTGAAAGAGGGGCAGGAACCGGATGAACGGTCTACCCCCCCTTATCCTCCGCCATTGCCCATGCCGGACCTTCAGTAGATTTAGCTATCTTCTCCCTACACTTAGCTGGGGCCTCCTCAATTTTAGGGGCCGTAAACTTCATCACCACTATTATCAATATACGACCTCAGTCGATATCTATTGACCGTATACCACTCTTGGTATGGGCCGTAGGAATCACAGCCGTCCTCTTACTCTTGTCTCTACCTGTATTGGCAGGGGCTATTACTATGTTGTTGACTGATCGTAATTTAAATACTTCTTTCTTTGATCCCGCAGGTGGTGGAGATCCTATTCTTTATCAACATCTATTTTGATTTTT
>Seq23 [organism=Artemia urmianaisolate URM_1994 cytochrome oxidase subunit I (COI) gene, partial cds; mitochondrial
AACCTTATACTTTATTTTCGGAGCTTGAGCAGGATAGTGGGAACTTCTTTAAGCATGCTTATTCGGGCAGAATTGGGTCAACCCGGCTCCCTAATTGGAGACGAACAGGTGTACAATGTCATTGTAACAGCCCATGCATTTATTATAATCTTTTTCATAGTTATACCTATTCTGATCGGTGGATTTGGTAACTGACTAGTACCTATTATACTAGGGGCCCCTGATATAGCTTTCCCCCGTCTAAACAACTTGAGATTTTGAATACTCCCACCTTCCCTAACTCTCCTTTTAGCTAGATCTATGGTTGAAAGAGGGGCAGGAACCGGATGAACGGTCTACCCCCCCTTATCCTCCGCCATTGCCCATGCCGGACCTTCAGTAGATTTAGCTATCTTCTCCCTACACTTAGCTGGGGCCTCCTCAATTTTAGGAGCCGTAAACTTCATCACCACTATTATCAATATACGACCTCAGTCGATATCTATTGACCGTATACCACTCTTGGTATGGGCCGTAGGAATCACAGCCGTCCTCTTACTCTTGTCTCTACCTGTATTGGCAGGGGCTATTACTATGTTGTTGACTGATCGTAATTTAAATACTTCTTTCTTTGATCCCGCAGGTGGTGGAGATCCTATTCTTTATCAACATCTATTTTGATTTTT
>Seq24 [organism=Artemia urmianaisolate URM_1994 cytochrome oxidase subunit I (COI) gene, partial cds; mitochondrial
AACCTTATACTTTATTTTCGGAGCTTGAGCAGGAAAGTGGGAACTTCTTTAAGCATACTTATTCGGGCAGAATTGGGTCAACCCGGCTCCCTAATTGGAGACGAACAGGTGTACAATGTTATTGTAACAGCCCATGCATTTATTATAATCTTTTTCATAGTTATACCTATTCTGATCGGTGGATTTGGTAACTGACTAGTACCTATTATACTAGGGGCCCCTGATATAGCTTTCCCCCGTCTAAACAACTTGAGATTTTGAATACTCCCACCTTCCCTAACTCTCCTTTTAGCTAGATCTATGGTTGAAAGAGGGGCAGGAACCGGATGAACGGTCTACCCCCCCTTATCCTCCGCCATTGCCCATGCCGGACCTTCAGTAGATTTAGCTATCTTCTCCCTACACTTAGCTGGGGCCTCCTCAATTTTAGGGGCCGTAAACTTCATCACCACTATTATCAATATGCGACCTCAGTCGATATCTATTGACCGTATACCACTCTTGGTATGGGCCGTAGGAATCACAGCCGTCCTCTTACTCTTGTCTCTACCTGTATTGGCAGGGGCTATTACTATGTTGTTGACTGATCGTAATTTAAATACTTCTTTCTTTGATCCCGCGGGTGGTGGAGATCCTATTCTTTATCAACATCTATTTTGATTTTT
>Seq25 [organism=Artemia urmianaisolate URM_1994 cytochrome oxidase subunit I (COI) gene, partial cds; mitochondrial
AACCTTATACTTTATTTTCGGAGCTTGAGCAGGATAGTGGGAACTTCTCTAAGCATGCTTATTCGGGCAGAATTGGGTCAACCCGGCTCCCTAATTGGAGACGAACAGGTGTACAATGTCATTGTAACAGCCCATGCATTTATTATAATCTTTTTCATAGTTATACCTATTCTGATCGGTGGATTTGGTAACTGACTAGTACCTATTATACTAGGGGCCCCTGATATAGCTTTCCCCCGTCTAAACAACTTGAGATTTTGAATACTCCCACCTTCCCTAACTCTCCTTTTAGCTAGATCTATGGTTGAAAGAGGGGCAGGAACCGGATGAACGGTCTACCCCCCCTTATCCTCCGCCATTGCCCATGCCGGACCTTCAGTAGATTTAGCTATCTTCTCCCTACACTTAGCTGGGGCCTCCTCAATTTTAGGGGCCGTAAACTTCATCACCACTATTATCAATATACGACCTCAGTCGATATCTATTGACCGTATACCACTCTTGGTATGGGCCGTAGGAATCACAGCCGTCCTCTTACTCTTGTCTCTACCTGTATTGGCAGGGGCTATTACTATGTTGTTGACTGATCGTAATTTAAATACTTCTTTCTTTGATCCCGCAGGTGGTGGAGATCCTATTCTTTATCAACATCTATTTTGATTTTT
>Seq26 [organism=Artemia urmianaisolate URM_1994 cytochrome oxidase subunit I (COI) gene, partial cds; mitochondrial
AACCTTATACTTTATTTTCGGAGCTTGAGCAGGATAGTGGGAACTTCTTTAAGCATGCTTATTCGGGCAGAATTGGGTCAACCCGGCTCCCTAATTGGAGACGAACAGGTGTACAATGTCATTGTAACAGCCCATGCATTTATTATAATCTTTTTTATAGTTATACCTATTCTGATCGGTGGATTTGGTAACTGACTAGTACCTATTATACTAGGGGCCCCTGATATAGCTTTCCCCCGTCTAAACAACTTGAGATTTTGAATACTCCCACCTTCCCTAACTCTCCTTTTAGCTAGATCTATGGTTGAAAGAGGTGCAGGAACCGGATGAACGGTCTACCCCCCCTTATCCTCCGCCATTGCCCATGCCGGACCTTCAGTAGATTTAGCTATCTTCTCCCTACACTTAGCTGGGGCCTCCTCAATTTTAGGGGCCGTAAACTTCATCACCACTATTATCAATATACGACCTCAGTCGATATCTATTGACCGTATACCACTCTTGGTATGGGCCGTAGGAATCACAGCCGTCCTCTTACTCTTGTCTCTACCTGTATTGGCAGGGGCTATTACTATGTTGTTGACTGATCGTAATTTAAATACTTCTTTCTTTGATCCCGCAGGTGGTGGAGATCCTATTCTTTATCAACATCTATTTTGATTTTT
>Seq27 [organism=Artemia urmianaisolate URM_1994 cytochrome oxidase subunit I (COI) gene, partial cds; mitochondrial
AACCTTATACTTTATTTTCGGAGCTTGAGCAGGATAGTGGGAACTTCTTTAAGCATGCTTATTCGGGCAGAATTGGGTCAACCCGGCTCCCTAATTGGAGACGAACAGGTGTACAATGTCATTGTAACAGCCCATGCATTTATTATAATCTTTTTCATAGTTATACCTATTCTGATCGGTGGATTTGGTAACTGACTAGTACCTATTATACTAGGGGCCCCTGATATAGCTTTCCCCCGTCTAAACAACTTGAGATTTTGAATACTCCCACCTTCCCTAACTCTCCTTTTAGCTAGATCTATGGTTGAAAGAGGGGCAGGAACCGGATGAACGGTCTACCCCCCCTTATCCTCCGCCATTGCCCATGCCGGACCTTCAGTAGATTTAGCTATCTTCTCCCTACACTTAGCTGGGGCCTCCTCAATTTTAGGGGCCGTAAACTTCATCACCACTATTATCAATATACGACCTCAGTCGATATCTATTGACCGTATACCACTCTTGGTATGGGCCGTAGGAATCACAGCCGTCCTCTTACTCTTGTCTCTACCTGTATTGGCAGGGGCTATTACTATGTTGTTGACTGATCGTAATTTAAATACTTCTTTCTTTGATCCCGCAGGTGGTGGAGATCCTATTCTTTATCAACATCTATTTTGATTTTT
>Seq28 [organism=Artemia urmianaisolate URM_1994 cytochrome oxidase subunit I (COI) gene, partial cds; mitochondrial
AACCTTATACTTTATTTTCGGAGCTTGAGCAGGATAGTGGGAACTTCTTTAAGCATGCTTATTCGGGCAGAATTGGGTCAACCCGGCTCCCTAATTGGAGACGAACAGGTGTACAATGTCATTGTAACAGCCCATGCATTTATTATAATCTTTTTCATAGTTATACCTATTCTGATCGGTGGATTTGGTAACTGACTAGTACCTATTATACTAGGGGCCCCTGATATAGCTTTCCCCCGTCTAAACAACTTGAGATTTTGAATACTCCCACCTTCCCTAACTCTCCTTTTAGCTAGATCTATGGTTGAAAGAGGGGCAGGAACCGGATGAACGGTCTACCCCCCCTTATCCTCCGCCATTGCCCATGCCGGACCTTCAGTAGATTTAGCTATCTTCTCCCTACACTTAGCTGGGGCCTCCTCAATTTTAGGGGCCGTAAACTTCATCACCACTATTATCAATATACGACCTCAGTCGATATCTATTGACCGTATACCACTCTTGGTATGGGCCGTAGGAATCACAGCCGTCCTCTTACTCTTGTCTCTACCTGTATTGGCAGGGGCTATTACTATGTTGTTGACTGATCGTAATTTAAATACTTCTTTCTTTGATCCCGCAGGTGGTGGAGATCCTATTCTTTATCAACATCTATTTTGATTTTT
>Seq29 [organism=Artemia urmianaisolate URM_1994 cytochrome oxidase subunit I (COI) gene, partial cds; mitochondrial
AACCTTATACTTTATTTTCGGAGCTTGAGCAGGATAGTGGGAACTTCTTTAAGCATGCTTATTCGGGCAGAATTGGGTCAACCCGGCTCCCTAATTGGAGACGAACAGGTGTACAATGTCATTGTAACAGCCCATGCATTTATTATAATCTTTTTCATAGTTATACCTATTCTGATCGGTGGATTTGGTAACTGACTAGTACCTATTATACTAGGGGCCCCTGATATAGCTTTCCCCCGTCTAAACAACTTGAGATTTTGAATACTCCCACCTTCCCTAACTCTCCTTTTAGCTAGATCTATGGTTGAAAGAGGTGCAGGAACCGGATGAACGGTCTACCCCCCCTTATCCTCCGCCATTGCCCATGCCGGACCTTCAGTAGATTTAGCTATCTTCTCCCTACACTTAGCTGGGGCCTCCTCAATTTTAGGGGCCGTAAACTTCATCACCACTATTATCAATATACGACCTCAGTCGATATCTATTGACCGTATACCACTCTTGGTATGGGCCGTAGGAATCACAGCCGTCCTCTTACTCTTGTCTCTACCTGTATTGGCAGGGGCTATTACTATGTTGTTGACTGATCGTAATTTAAATACTTCTTTCTTTGATCCCGCAGGTGGTGGAGATCCTATTCTTTATCAACATCTATTTTGATTTTT
>Seq30 [organism=Artemia urmianaisolate URM_1994 cytochrome oxidase subunit I (COI) gene, partial cds; mitochondrial
AACCTTATACTTTATTTTCGGAGCTTGAGCAGGATAGTGGGAACTTCTTTAAGCATGCTTATTCGGGCAGAATTGGGTCAACCCGGCTCCCTAATTGGAGACGAACAGGTGTACAATGTCATTGTAACAGCCCATGCATTTATTATAATCTTTTTCATAGTTATACCTATTCTGATCGGTGGATTTGGTAACTGATTAGTACCTATTATACTAGGGGCCCCTGATATAGCTTTCCCCCGTCTAAACAACTTGAGATTTTGAATACTCCCACCTTCCCTAACTCTCCTTTTAGCTAGATCTATGGTTGAAAGAGGGGCAGGAACCGGATGAACGGTCTACCCCCCCTTATCCTCCGCCATTGCCCATGCCGGACCTTCAGTAGATTTAGCTATCTTCTCCCTACACTTAGCTGGGGCCTCCTCAATTTTAGGGGCCGTAAACTTCATCACCACTATTATCAATATACGACCTCAGTCGATATCTATTGACCGTATACCACTCTTGGTATGGGCCGTAGGAATCACAGCCGTCCTCTTACTCTTGTCTCTACCTGTATTGGCAGGGGCTATTACTATATTGTTGACTGATCGTAATTTAAATACTTCTTTCTTTGATCCCGCAGGTGGTGGAGATCCTATTCTTTATCAACATCTATTTTGATTTTT
>Seq31 [organism=Artemia urmianaisolate URM_2004 cytochrome oxidase subunit I (COI) gene, partial cds; mitochondrial
AACCTTATACTTTATTTTCGGAGCTTGAGCAGGATAGTGGGAACTTCTTTAAGCATGCTTATTCGGGCAGAATTGGGTCAACCCGGTTCCCTAATTGGAGACGAACAGGTGTACAATGTCATTGTAACAGCCCATGCATTTATTATAATCTTTTTCATAGTTATACCTATTCTGATCGGTGGATTTGGTAACTGACTAGTACCTATTATACTAGGGGCCCCTGATATAGCTTTCCCCCGTCTAAACAACTTGAGATTTTGGATACTCCCACCTTCCCTAACTCTCCTTTTAGCCAGATCTATGGTTGAAAGAGGGGCAGGAACCGGATGAACGGTCTACCCCCCCTTATCCTCCGCCATTGCCCATGCCGGACCTTCAGTAGATTTAGCTATCTTCTCCCTACACTTAGCTGGGGCCTCCTCAATTTTAGGGGCCGTAAACTTCATCACCACTATTATCAATATACGACCTCAGTCAATATCTATTGACCGTATACCACTCTTGGTATGGGCCGTAGGAATCACAGCCGTCCTCTTACTCTTGTCTCTACCTGTATTGGCAGGGGCTATTACTATGTTGTTGACTGATCGTAATTTAAATACTTCTTTCTTTGATCCCGCGGGTGGTGGAGATCCTATTCTTTATCAACATCTATTTTGATTTTT
>Seq32 [organism=Artemia urmianaisolate URM_2004 cytochrome oxidase subunit I (COI) gene, partial cds; mitochondrial
AACCTTATACTTTATTTTCGGAGCTTGAGCAGGATAGTGGGAACTTCTTTAAGCATGCTTATTCGGGCAGAATTGGGTCAACCCGGCTCCCTAATTGGAGACGAACAGGTGTACAATGTCATTGTAACAGCCCATGCATTTATTATAATCTTTTTCATAGTTATACCTATTCTGATCGGTGGATTTGGTAACTGACTAGTACCTATTATACTAGGGGCCCCTGATATAGCTTTCCCCCGTCTAAACAACTTGAGATTTTGAATACTCCCACCTTCCCTAACTCTCCTTTTAGCTAGATCTATGGTTGAAAGAGGGGCAGGAACCGGATGAACGGTCTACCCCCCCTTATCCTCCGCCATTGCCCATGCCGGACCTTCAGTAGATTTAGCTATCTTCTCCCTACACTTAGCTGGGGCCTCCTCAATTTTAGGGGCCGTAAACTTCATCACCACTATTATCAATATACGACCTCAGTCGATATCTATTGACCGTATACCACTCTTGGTATGGGCCGTAGGAATCACAGCCGTCCTCTTACTCTTGTCTCTACCTGTATTGGCAGGGGCTATTACTATGTTGTTGACTGATCGTAATTTAAATACTTCTTTCTTTGATCCCGCAGGTGGTGGAGATCCTATTCTTTATCAACATCTATTTTGATTTTT
>Seq33 [organism=Artemia urmianaisolate URM_2004 cytochrome oxidase subunit I (COI) gene, partial cds; mitochondrial
AACCTTATACTTTATTTTCGGAGCTTGAGCAGGATAGTGGGAACTTCTTTAAGCATGCTTATTCGGGCAGAATTGGGTCAACCCGGCTCCCTAATTGGAGACGAACAGGTGTACAATGTCATTGTAACAGCCCATGCATTTATTATAATCTTTTTCATAGTTATACCTATTCTGATCGGTGGATTTGGTAACTGACTAGTACCTATTATACTAGGGGCCCCTGATATAGCTTTCCCCCGTCTAAACAACTTGAGATTTTGAATACTCCCACCTTCCCTAACTCTCCTTTTAGCTAGATCTATGGTTGAAAGAGGGGCAGGAACCGGATGGACGGTCTACCCCCCCTTATCCTCCGCCATTGCCCATGCCGGACCTTCAGTAGATTTAGCTATCTTCTCCCTACACTTAGCTGGGGCCTCCTCAATTTTAGGGGCCGTAAACTTCATCACCACTATTATCAATATACGACCTCAGTCGATATCTATTGACCGTATACCACTCTTGGTATGGGCCGTAGGGATCACAGCCGTCCTCTTACTCTTGTCTCTACCTGTATTGGCAGGGGCTATTACTATGTTGTTGACTGATCGTAATTTAAATACTTCTTTCTTTGATCCCGCAGGTGGTGGAGATCCTATTCTTTATCAACATCTATTTTGATTTTT
>Seq34 [organism=Artemia urmianaisolate URM_2004 cytochrome oxidase subunit I (COI) gene, partial cds; mitochondrial
AACCTTATACTTTATTTTCGGAGCTTGAGCAGGATAGTGGGAACTTCTTTAAGCATACTTATTCGGGCAGAACTGGGTCAACCCGGCTCTCTAATTGGAGATGAACAGGTGTACAATGTCATTGTAACAGCCCATGCATTTATTATAATCTTTTTCATAGTTATACCTATTCTGATCGGGGGATTTGGTAACTGACTAGTACCTATTATACTAGGGGCCCCTGATATAGCTTTCCCCCGTCTAAACAACTTGAGATTTTGAATACTCCCACCTTCCCTAACTCTCCTTTTAGCTAGATCTATGGTTGAAAGAGGGGCAGGAACCGGATGAACGGTCTACCCCCCCTTATCCTCCGCCATTGCCCATGCCGGACCTTCAGTAGATTTAGCTATCTTCTCCCTACACTTAGCTGGGGCCTCCTCAATTTTAGGGGCCGTAAACTTCATCACCACTATTATCAATATACGACCTCAATCGATATCTATTGACCGTATACCACTCTTGGTATGGGCCGTAGGAATCACAGCCGTCCTCTTACTCTTGTCTCTACCTGTATTGGCAGGGGCTATTACTATGTTGTTGACTGATCGTAATTTAAATACTTCTTTCTTTGATCCCGCAGGTGGTGGAGATCCTATTCTTTATCAACATCTATTTTGATTTTT
>Seq35 [organism=Artemia urmianaisolate URM_2004 cytochrome oxidase subunit I (COI) gene, partial cds; mitochondrial
AACCTTATACTTTATTTTCGGAGCTTGAGCAGGATAGTGGGAACTTCTTTAAGCATGCTTATTCGGGCAGAATTGGGTCAACCCGGCTCCCTAATTGGAGACGAACAGGTGTACAATGTCATTGTAACAGCCCATGCATTTATTATAATCTTTTTCATAGTTATACCTATTCTGATCGGTGGATTTGGTAACTGACTAGTACCTATTATACTAGGGGCCCCTGATATAGCTTTCCCCCGTCTAAACAACTTGAGATTTTGAATACTCCCACCTTCCCTAACTCTCCTTTTAGCTAGATCTATGGTTGAAAGAGGGGCAGGAACCGGATGAACGGTCTACCCCCCCTTATCCTCCGCCATTGCCCATGCCGGACCTTCAGTAGATTTAGCTATCTTCTCCCTACACTTAGCTGGGGCCTCCTCAATTTTAGGGGCCGTAAACTTCATCACCACTATTATCAATATACGACCTCAGTCGATATCTATTGACCGCATACCACTCTTGGTATGGGCCGTAGGAATCACAGCCGTCCTCTTACTCTTGTCTCTACCTGTATTGGCAGGGGCTATTACTATGTTGTTGACTGATCGTAATTTAAATACTTCTTTCTTTGATCCCGCAGGTGGTGGAGATCCTATTCTTTATCAACATCTATTTTGATTTTT
>Seq36 [organism=Artemia urmianaisolate URM_2004 cytochrome oxidase subunit I (COI) gene, partial cds; mitochondrial
AACCTTATACTTTATTTTCGGAGCTTGAGCAGGATAGTAGGAACTTCTTTAAGCATACTTATTCGGGCAGAATTGGGTCAACCCGGCTCCCTAATTGGAGACGAACAGGTGTACAATGTCATTGTAACAGCCCATGCATTTATTATAATCTTTTTCATAGTTATACCTATTCTGATCGGTGGATTTGGTAACTGACTAGTACCTATTATACTAGGGGCCCCTGATATAGCTTTCCCCCGTCTAAACAACTTGAGATTTTGAATACTCCCACCTTCCCTAACTCTCCTTTTAGCTAGATCTATGGTTGAAAGAGGGGCAGGAACCGGATGAACAGTCTACCCCCCCTTATCCTCCGCCATTGCCCATGCCGGACCTTCAGTAGATTTAGCTATCTTCTCCCTACACTTAGCTGGAGCCTCCTCAATTTTAGGGGCCGTAAACTTCATCACTACTATTATCAATATACGACCTCAGTCGATATCTATTGACCGTATACCACTCTTGGTATGGGCCGTAGGAATCACAGCCGTCCTCTTACTCTTGTCTCTACCTGTATTGGCAGGGGCTATTACTATGTTGTTAACTGATCGTAATTTAAATACTTCTTTCTTTGATCCCGCAGGTGGTGGGGATCCTATTCTTTATCAACATCTATTTTGATTTTT
>Seq37 [organism=Artemia urmianaisolate URM_2004 cytochrome oxidase subunit I (COI) gene, partial cds; mitochondrial
AACCTTATACTTTATTTTCGGAGCTTGAGCAGGATAGTGGGAACTTCTTTAAGCATGCTTATTCGGGCAGAATTGGGTCAACCCGGCTCCCTAATTGGAGACGAACAGGTGTACAATGTCATTGTAACAGCCCATGCATTTATTATAATCTTTTTCATAGTTATACCTATTCTGATCGGTGGATTTGGTAACTGACTAGTACCTATTATACTAGGGGCCCCTGATATAGCTTTCCCCCGTCTAAACAACTTGAGATTTTGAATACTCCCACCTTCCCTAACTCTCCTTTTAGCTAGATCTATGGTTGAAAGAGGGGCAGGAACCGGATGAACGGTCTACCCCCCCTTATCCTCCGCCATTGCCCATGCCGGACCTTCAGTAGATTTAGCTATCTTCTCCCTACACTTAGCTGGGGCCTCCTCAATTTTAGGGGCCGTAAACTTCATCACCACTATTATCAATATACGACCTCAGTCGATATCTATTGACCGTATACCACTCTTGGTATGGGCCGTAGGAATCACAGCCGTCCTCTTACTCTTGTCTCTACCTGTATTGGCAGGGGCTATTACTATGTTGTTGACTGATCGTAATTTAAATACTTCTTTCTTTGATCCCGCAGGTGGTGGAGATCCTATTCTTTATCAACATCTATTTTGATTTTT
>Seq38 [organism=Artemia urmianaisolate URM_2004 cytochrome oxidase subunit I (COI) gene, partial cds; mitochondrial
AACCTTATACTTTATTTTCGGAGCTTGAGCAGGATAGTGGGAACTTCTTTAAGCATGCTTATTCGGGCAGAATTGGGTCAACCCGGCTCCCTAATTGGAGACGAACAGGTGTACAATGTCATTGTAACAGCCCATGCATTTATTATAATCTTTTTCATAGTTATACCTATTCTGATCGGTGGATTTGGTAACTGACTAGTACCTATTATACTAGGGGCCCCTGATATAGCTTTCCCCCGTCTAAACAACTTGAGATTTTGAATACTCCCACCTTCCCTAACTCTCCTTTTAGCTAGATCTATGGTTGAAAGAGGGGCAGGAACCGGATGAACGGTCTACCCCCCTTTATCCTCCGCCATTGCCCATGCCGGACCTTCAGTAGATTTAGCCATCTTCTCCCTACACTTAGCTGGGGCCTCCTCAATTTTAGGGGCCGTAAACTTCATCACCACTATTATCAATATACGACCTCAGTCGATATCTATTGACCGTATACCACTCTTGGTATGGGCCGTAGGAATCACAGCCGTCCTCTTACTCTTGTCTCTACCTGTATTGGCAGGGGCTATTACTATGTTGTTGACTGATCGTAATTTAAATACTTCTTTCTTTGATCCCGCAGGTGGTGGAGATCCCATTCTTTATCAACATCTATTTTGATTTTT
>Seq39 [organism=Artemia urmianaisolate URM_2004 cytochrome oxidase subunit I (COI) gene, partial cds; mitochondrial
AACCTTATACTTTATTTTCGGAGCTTGAGCAGGATAGTGGGAACTTCTTTAAGCATACTTATTCGGGCAGAACTGGGTCAACCCGGCTCTCTAATTGGAGATGAACAGGTGTACAATGTCATTGTAACAGCCCATGCATTTATTATAATCTTTTTCATAGTTATACCTATTCTGATCGGGGGATTTGGTAACTGACTAGTACCTATTATACTAGGGGCCCCTGATATAGCTTTCCCCCGTCTAAACAACTTGAGATTTTGAATACTCCCACCTTCCCTAACTCTCCTTTTAGCTAGATCTATGGTTGAAAGAGGGGCAGGAACCGGATGAACGGTCTACCCCCCCTTATCCTCCGCCATTGCCCATGCCGGACCTTCAGTAGATTTAGCTATCTTCTCCCTACACTTAGCTGGGGCCTCCTCAATTTTAGGGGCCGTAAACTTCATCACCACTATTATCAATATACGACCTCAATCGATATCTATTGACCGTATACCACTCTTGGTATGGGCCGTAGGAATCACAGCCGTCCTCTTACTCTTGTCTCTACCTGTATTGGCAGGGGCTATTACTATGTTGTTGACTGATCGTAATTTAAATACTTCTTTCTTTGATCCCGCAGGTGGTGGAGATCCTATTCTTTATCAACATCTATTTTGATTTTT
>Seq40 [organism=Artemia urmianaisolate URM_2004 cytochrome oxidase subunit I (COI) gene, partial cds; mitochondrial
AACCTTATACTTTATTTTCGGAGCTTGAGCAGGATAGTGGGAACTTCTTTAAGCATGCTTATTCGGGCAGAATTGGGTCAACCCGGCTCCCTAATTGGAGACGAACAGGTGTACAATGTCATTGTAACAGCCCATGCATTTATTATAATCTTTTTCATAGTTATACCTATTCTGATTGGTGGATTTGGTAACTGACTAGTACCTATTATACTAGGGGCCCCTGATATAGCTTTCCCCCGTCTAAACAACTTGAGATTTTGAATACTCCCACCTTCCCTAACTCTCCTTTTAGCTAGATCTATGGTTGAAAGAGGGGCAGGAACCGGATGAACGGTCTACCCCCCCTTATCCTCCGCCATTGCCCATGCCGGACCTTCAGTAGATTTAGCTATCTTCTCCCTACACTTAGCTGGGGCCTCCTCAATTTTAGGGGCCGTAAACTTCATCACCACTATTATCAATATACGACCTCAGTCGATATCTATTGACCGTATACCACTCTTGGTATGGGCCGTAGGAATCACAGCCGTCCTCTTACTCTTGTCTCTACCTGTATTGGCAGGGGCTATTACTATGTTGTTGACTGATCGTAATTTAAATACTTCTTTCTTTGATCCCGCAGGTGGTGGAGATCCTATTCTTTATCAACATCTATTTTGATTTTT
>Seq41 [organism=Artemia urmianaisolate URM_2004 cytochrome oxidase subunit I (COI) gene, partial cds; mitochondrial
AACCTTATACTTTATTTTCGGAGCTTGAGCAGGATAGTGGGAACTTCTTTAAGCATACTTATTCGGGCAGAATTGGGTCAACCCGGCTCCCTAATTGGAGACGAACAGGTGTACAATGTCATTGTAACAGCCCATGCATTTATTATAATCTTTTTCATAGTTATACCTATTCTGATCGGTGGATTTGGTAACTGACTAGTACCTATTATACTAGGGGCCCCTGATATAGCTTTCCCCCGCCTAAACAACTTGAGATTTTGAATACTCCCACCTTCCCTAACTCTCCTTTTAGCTAGATCTATGGTTGAAAGAGGAGCAGGAACCGGATGAACGGTCTACCCCCCCTTATCCTCCGCCATTGCCCATGCCGGACCTTCAGTAGATTTAGCTATCTTCTCCCTACACTTAGCTGGGGCCTCCTCAATTTTAGGGGCCGTAAACTTCATCACCACTATTATCAATATACGACCTCAGTCGATATCTATTGACCGTATACCACTCTTGGTATGGGCCGTAGGAATCACAGCCGTCCTCTTACTCTTGTCTCTACCTGTATTGGCAGGGGCTATTACTATGTTGTTGACTGATCGTAATTTAAATACTTCTTTCTTTGATCCCGCAGGTGGTGGAGATCCTATTCTTTATCAACATCTATTTTGATTTTT
>Seq42 [organism=Artemia urmianaisolate URM_2004 cytochrome oxidase subunit I (COI) gene, partial cds; mitochondrial
AACCTTATACTTTATTTTCGGAGCTTGAGCAGGATAGTGGGAACTTCTTTAAGCATGCTTATTCGGGCAGAATTGGGTCAACCCGGCTCCCTAATTGGAGACGAACAGGTGTACAATGTCATTGTAACAGCCCATGCATTTATTATAATCTTTTTCATAGTTATACCTATTCTGATCGGTGGATTTGGTAACTGACTAGTACCTATTATACTAGGGGCCCCTGATATAGCTTTCCCCCGTCTAAACAACTTGAGATTTTGAATACTCCCACCTTCCCTAACTCTCCTTTTAGCTAGATCTATGGTTGAAAGAGGGGCAGGAACCGGATGAACGGTCTACCCCCCCTTATCCTCCGCCATTGCCCATGCCGGACCTTCAGTAGATTTAGCTATTTTCTCCCTACACTTAGCTGGGGCCTCCTCAATTTTAGGGGCCGTAAACTTCATCACCACTATTATCAATATACGACCTCAGTCGATATCTATTGACCGTATACCACTCTTGGTATGGGCCGTAGGAATCACAGCCGTCCTCTTACTCTTGTCTCTACCTGTATTGGCAGGGGCTATTACTATGTTGTTGACTGATCGTAATTTAAATACTTCTTTCTTTGATCCCGCAGGTGGTGGAGATCCTATTCTTTATCAACATCTATTTTGATTTTT
>Seq43 [organism=Artemia urmianaisolate URM_2004 cytochrome oxidase subunit I (COI) gene, partial cds; mitochondrial
AACCTTATACTTTATTTTCGGAGCTTGAGCAGGATAGTGGGAACTTCTTTAAGCATGCTTATTCGGGCAGAATTGGGTCAACCCGGCTCCCTAATTGGAGACGAACAGGTGTACAATGTCATTGTAACAGCCCATGCATTTATTATAATCTTTTTCATAGTTATACCTATTCTGATCGGTGGATTTGGTAACTGACTAGTACCTATTATACTAGGGGCCCCTGATATAGCTTTCCCCCGTCTAAACAACTTGAGATTTTGAATACTCCCACCTTCCCTAACTCTCCTTTTAGCTAGATCTATGGTTGAAAGAGGTGCAGGAACCGGATGAACGGTCTACCCCCCCTTGTCCTCCGCCATTGCCCATGCCGGACCTTCAGTAGATTTAGCTATCTTCTCCCTACACTTAGCTGGGGCCTCCTCAATTTTAGGGGCCGTAAACTTCATCACCACTATTATCAATATACGACCTCAGTCGATATCTATTGACCGTATACCACTCTTGGTATGGGCCGTAGGAATCACAGCCGTCCTCTTACTCCTGTCTCTACCTGTATTGGCAGGGGCTATTACTATGTTGTTGACTGATCGTAATTTAAATACTTCTTTCTTTGATCCCGCAGGTGGTGGAGATCCTATTCTTTATCAACATCTATTTTGATTTTT
>Seq44 [organism=Artemia urmianaisolate URM_2004 cytochrome oxidase subunit I (COI) gene, partial cds; mitochondrial
AACCTTATACTTTATTTTCGGAGCTTGAGCAGGATAGTGGGAACTTCTTTAAGCATGCTTATTCGGGCAGAATTGGGTCAACCCGGCTCCCTAATTGGAGACGAACAGGTGTACAATGTCATTGTAACAGCCCATGCATTTATTATAATCTTTTTCATAGTTATACCTATTCTGATCGGTGGATTTGGTAACTGACTAGTACCTATTATACTAGGGGCCCCTGATATAGCTTTCCCCCGTCTAAACAACTTGAGATTTTGAATACTCCCACCTTCCCTAACTCTCCTTTTAGCTAGATCTATGGTTGAAAGAGGTGCAGGAACCGGATGAACGGTCTACCCCCCCTTATCCTCCGCCATTGCCCATGCCGGACCTTCAGTAGATTTAGCTATCTTCTCCCTACACTTAGCTGGGGCCTCCTCAATTTTAGGGGCCGTAAACTTCATCACCACTATTATCAATATACGACCTCAGTCGATATCTATTGACCGTATACCACTCTTGGTATGGGCCGTAGGAATCACAGCCGTCCTCTTACTCTTGTCTCTACCTGTATTGGCAGGGGCTATTACTATGTTGTTGACTGATCGTAATTTAAATACTTCTTTCTTTGATCCCGCAGGTGGTGGAGATCCTATTCTTTATCAACATCTATTTTGATTTTT
>Seq45 [organism=Artemia urmianaisolate URM_2004 cytochrome oxidase subunit I (COI) gene, partial cds; mitochondrial
AACCTTATACTTTATTTTCGGAGCTTGAGCAGGATAGTGGGAACTTCTTTAAGCATACTTATTCGGGCAGAATTGGGTCAACCCGGCTCCCTAATTGGAGACGAACAGGTGTACAATGTCATTGTAACAGCCCATGCATTTATTATAATCTTTTTCATAGTTATACCTATTCTGATCGGTGGATTTGGTAACTGACTAGTACCTATTATACTAGGGGCCCCTGATATAGCTTTCCCCCGTCTAAACAACTTGAGATTTTGAATACTCCCACCTTCCCTAACTCTCCTTTTAGCTAGATCTATAGTTGAAAGAGGGGCAGGAACCGGATGAACGGTTTACCCCCCCTTATCCTCCGCCATTGCCCATGCCGGACCTTCAGTAGATTTAGCTATCTTCTCCCTACACTTAGCTGGGGCCTCCTCAATTTTAGGGGCCGTAAACTTCATCACCACTATTATCAATATACGACCTCAGTCGATATCTATTGACCGTATACCACTCTTGGTATGGGCCGTAGGAATCACAGCCGTCCTCTTACTCTTGTCTCTACCTGTATTGGCAGGGGCTATTACTATGTTGTTGACTGATCGTAATTTAAATACTTCTTTCTTTGATCCCGCGGGTGGTGGAGATCCTATTCTTTATCAACATCTATTTTGATTTTT
>Seq46 [organism=Artemia urmianaisolate URM_2004 cytochrome oxidase subunit I (COI) gene, partial cds; mitochondrial
AACCTTATACTTTATTTTCGGAGCTTGAGCAGGATAGTGGGAACTTCTTTAAGCATGCTTATTCGGGCAGAATTGGGTCAACCCGGCTCCCTAATTGGAGACGAACAGGTGTACAATGTCATTGTAACAGCCCATGCATTTATTATAATCTTTTTCATAGTTATACCTATTCTGATTGGTGGATTTGGTAACTGACTAGTACCTATTATACTAGGGGCCCCTGATATAGCTTTCCCCCGTCTAAACAACTTGAGATTTTGAATACTCCCACCTTCCCTAACTCTCCTTTTAGCTAGATCTATGGTTGAAAGAGGGGCAGGAACCGGATGAACGGTCTACCCCCCCTTATCCTCCGCCATTGCCCATGCCGGACCTTCAGTAGATTTAGCTATCTTCTCCCTACACTTAGCTGGGGCCTCCTCAATTTTAGGGGCCGTAAACTTCATCACCACTATTATCAATATACGACCTCAGTCGATATCTATTGACCGTATACCACTCTTGGTATGGGCCGTAGGAATCACAGCCGTCCTCTTACTCTTGTCTCTACCTGTATTGGCAGGGGCTATTACTATGTTGTTGACTGATCGTAATTTAAATACTTCTTTCTTTGATCCCGCAGGTGGTGGAGATCCTATTCTTTATCAACATCTATTTTGATTTTT
>Seq47 [organism=Artemia urmianaisolate URM_2004 cytochrome oxidase subunit I (COI) gene, partial cds; mitochondrial
AACCTTATACTTTATTTTCGGAGCTTGAGCAGGATAGTGGGAACTTCTTTAAGCATGCTTATTCGGGCAGAATTGGGTCAACCCGGCTCCCTAATTGGAGACGAACAGGTGTACAATGTCATTGTAACAGCCCATGCATTTATTATAATCTTTTTCATAGTTATACCTATTCTGATCGGTGGATTTGGTAACTGACTAGTACCTATTATACTAGGGGCCCCTGATATAGCTTTCCCCCGTCTAAACAACTTGAGATTTTGAATACTCCCACCTTCCCTAACTCTCCTTTTAGCTAGATCTATGGTTGAAAGAGGGGCAGGAACCGGATGAACGGTCTACCCCCCCTTATCCTCCGCCATTGCCCATGCCGGACCTTCAGTAGATTTAGCTATCTTCTCCCTACACTTAGCTGGGGCCTCCTCAATTTTAGGGGCCGTAAACTTCATCACCACTATTATCAATATACGACCTCAGTCGATATCTATTGACCGTATACCACTCTTGGTATGGGCCGTAGGAATCACAGCCGTCCTCTTACTCTTGTCTCTACCTGTATTGGCAGGGGCTATTACTATGTTGTTGACTGATCGTAATTTAAATACTTCTTTCTTTGATCCCGCAGGTGGTGGAGATCCTATTCTTTATCAACATCTATTTTGATTTTT
>Seq48 [organism=Artemia urmianaisolate URM_2004 cytochrome oxidase subunit I (COI) gene, partial cds; mitochondrial
AACCTTATACTTTATTTTCGGAGCTTGAGCAGGATAGTGGGAACTTCTTTAAGCATACTTATTCGGGCAGAATTGGGTCAACCCGGCTCCCTAATTGGAGACGAACAGGTGTACAATGTCATTGTAACAGCCCATGCATTTATTATAATCTTTTTCATAGTTATACCTATTCTGATCGGTGGATTTGGTAACTGACTAGTACCTATTATACTAGGGGCCCCTGATATAGCTTTCCCCCGTCTAAACAACTTGAGATTTTGAATACTCCCACCTTCCCTAACTCTCCTTTTAGCTAGATCTATGGTTGAAAGAGGGGCAGGAACCGGATGAACGGTCTACCCCCCCTTATCCTCCGCCATTGCCCATGCCGGACCTTCAGTAGATTTAGCTATCTTCTCCCTACACTTAGCTGGGGCCTCCTCAATTTTAGGGGCCGTAAACTTCATCACCACTATTATCAATATACGACCTCAGTCAATATCTATTGACCGTATACCACTCTTGGTATGGGCCGTAGGAATCACAGCCGTCCTCTTACTCTTGTCTCTACCTGTATTGGCAGGGGCTATTACTATGTTGTTGACTGATCGTAATTTAAATACTTCTTTCTTTGATCCCGCAGGTGGTGGAGATCCTATTCTTTATCAACATCTATTTTGATTTTT
>Seq49 [organism=Artemia urmianaisolate URM_2004 cytochrome oxidase subunit I (COI) gene, partial cds; mitochondrial
AACCTTATACTTTATTTTCGGAGCTTGAGCAGGATAGTGGGAACTTCTTTAAGCATGCTTATTCGGGCAGAATTGGGTCAACCCGGCTCCCTAATTGGAGACGAACAGGTGTACAATGTCATTGTAACAGCCCATGCATTTATTATAATCTTTTTCATAGTTATACCTATTCTGATCGGTGGATTTGGTAACTGACTAGTACCTATTATACTAGGGGCCCCTGATATAGCTTTCCCCCGTCTAAACAACTTGAGATTTTGAATACTCCCACCTTCCCTAACTCTCCTTTTAGCTAGATCTATGGTTGAAAGAGGGGCAGGAACCGGATGAACGGTCTACCCCCCCTTATCCTCCGCCATTGCCCATGCCGGACCTTCAGTAGATTTAGCTATCTTCTCCCTACACTTAGCTGGGGCCTCCTCAATTTTAGGGGCCGTAAACTTCATCACCACTATTATCAATATACGACCTCAGTCGATATCTATTGACCGTATACCACTCTTGGTATGGGCCGTAGGAATCACAGCCGTCCTCTTACTCTTGTCTCTACCTGTATTGGCAGGGGCTATTACTATGTTGTTGACTGATCGTAATTTAAATACTTCTTTCTTTGATCCCGCAGGTGGTGGAGATCCTATTCTTTATCAACATCTATTTTGATTTTT
>Seq50 [organism=Artemia urmianaisolate URM_2004 cytochrome oxidase subunit I (COI) gene, partial cds; mitochondrial
AACCTTATACTTTATTTTCGGAGCTTGAGCAGGATAGTGGGAACTTCTTTAAGCATGCTTATTCGGGCAGAATTGGGTCAACCCGGCTCCCTAATTGGAGACGAACAGGTGTACAATGTCATTGTAACAGCCCATGCATTTATTATAATCTTTTTCATAGTTATACCTATTCTGATTGGTGGATTTGGTAACTGACTAGTACCTATTATACTAGGGGCCCCTGATATAGCTTTCCCCCGTCTAAACAACTTGAGATTTTGAATACTCCCACCTTCCCTAACTCTCCTTTTAGCTAGATCTATGGTTGAAAGAGGGGCAGGAACCGGATGAACGGTCTACCCCCCCTTATCCTCCGCCATTGCCCATGCCGGACCTTCAGTAGATTTAGCTATCTTCTCCCTACACTTAGCTGGGGCCTCCTCAATTTTAGGGGCCGTAAACTTCATCACCACTATTATCAATATACGACCTCAGTCGATATCTATTGACCGTATACCACTCTTGGTATGGGCCGTAGGAATCACAGCCGTCCTCTTACTCTTGTCTCTACCTGTATTGGCAGGGGCTATTACTATGTTGTTGACTGATCGTAATTTAAATACTTCTTTCTTTGATCCCGCAGGTGGTGGAGATCCTATTCTTTATCAACATCTATTTTGATTTTT
>Seq51 [organism=Artemia urmianaisolate URM_2004 cytochrome oxidase subunit I (COI) gene, partial cds; mitochondrial
AACCTTATACTTTATTTTCGGAGCTTGAGCAGGATAGTGGGAACTTCTTTAAGCATGCTTATTCGGGCAGAATTGGGTCAACCCGGCTCCCTAATTGGAGACGAACAGGTGTACAATGTCATTGTAACAGCCCATGCATTTATTATAATCTTTTTCATAGTTATACCTATTCTGATCGGTGGATTTGGTAACTGACTAGTACCTATTATACTAGGGGCCCCTGATATAGCTTTCCCCCGTCTAAACAACTTGAGATTTTGAATACTCCCACCTTCCCTAACTCTCCTTTTAGCTAGATCTATGGTTGAAAGAGGGGCAGGAACCGGATGAACGGTCTACCCCCCCTTATCCTCCGCCATTGCCCATGCCGGACCTTCAGTAGATTTAGCTATCTTCTCCCTACACTTAGCTGGGGCCTCCTCAATTTTAGGGGCCGTAAACTTCATCACCACTATTATCAATATACGACCTCAGTCAATATCTATTGACCGTATACCACTCTTGGTATGGGCCGTAGGAATCACAGCCGTCCTCTTACTCTTGTCTCTACCTGTATTGGCAGGGGCTATTACTATGTTGTTGACTGATCGTAATTTAAATACTTCTTTCTTTGATCCCGCAGGTGGTGGAGATCCTATTCTTTATCAACATCTATTTTGATTTTT
>Seq52 [organism=Artemia urmianaisolate URM_2004 cytochrome oxidase subunit I (COI) gene, partial cds; mitochondrial
AACCTTATACTTTATTTTCGGAGCTTGAGCAGGATAGTGGGAACTTCTTTAAGCATGCTTATTCGGGCAGAATTGGGTCAACCCGGCTCCCTAATTGGAGACGAACAGGTGTACAATGTCATTGTAACAGCCCATGCATTTATTATAATCTTTTTCATAGTTATACCTATTCTGATCGGTGGATTTGGTAACTGACTAGTACCTATTATACTAGGGGCCCCTGATATAGCTTTCCCCCGTCTAAACAACTTGAGATTTTGAATACTCCCACCTTCCCTAACTCTCCTTTTAGCTAGATCTATGGTTGAAAGAGGGGCAGGAACCGGATGAACGGTCTACCCCCCCTTATCCTCCGCCATTGCCCATGCCGGACCTTCAGTAGATTTAGCTATCTTCTCCCTACACTTAGCTGGGGCCTCCTCAATTTTAGGGGCCGTAAACTTCATCACCACTATTATCAATATACGACCTCAGTCGATATCTATTGACCGTATACCACTCTTGGTATGGGCCGTAGGAATCACAGCCGTTCTCTTACTCTTGTCTCTACCTGTATTGGCAGGGGCTATTACTATGTTGTTGACTGATCGTAATTTAAATACTTCTTTCTTTGATCCCGCAGGTGGTGGAGATCCTATTCTTTATCAACATCTATTTTGATTTTT
>Seq53 [organism=Artemia urmianaisolate URM_2004 cytochrome oxidase subunit I (COI) gene, partial cds; mitochondrial
AACCTTATACTTTATTTTCGGAGCTTGAGCAGGATAGTGGGAACTTCTTTAAGCATGCTTATTCGGGCAGAATTGGGTCAACCCGGCTCCCTAATTGGAGACGAACAGGTGTACAATGTCATTGTAACAGCCCATGCATTTATTATAATCTTTTTCATAGTTATACCTATTCTGATCGGTGGATTTGGTAACTGACTAGTACCTATTATACTAGGGGCCCCTGATATAGCTTTCCCCCGTCTAAACAACTTGAGATTTTGAATACTCCCACCTTCCATAACTCTCCTTTTAGCTAGATCTATGGTTGAAAGAGGGGCAGGAACCGGATGAACGGTCTACCCCCCCTTATCCTCCGCCATTGCCCATGCCGGACCTTCAGTAGATTTAGCTATCTTCTCCCTACACTTAGCTGGGGCCTCCTCAATTTTAGGGGCCGTAAACTTCATCACCACTATTATCAATATACGACCTCAGTCGATATCTATTGACCGTATACCACTCTTGGTATGGGCCGTAGGAATCACAGCCGTCCTCTTACTCTTGTCTCTACCTGTATTGGCAGGGGCTATTACTATGTTGTTGACTGATCGTAATTTAAATACTTCTTTCTTTGATCCCGCAGGTGGTGGAGATCCTATTCTTTATCAACATCTATTTTGATTTTT
>Seq54 [organism=Artemia urmianaisolate URM_2004 cytochrome oxidase subunit I (COI) gene, partial cds; mitochondrial
AACCTTATACTTTATTTTCGGAGCTTGAGCAGGATAGTGGGAACTTCTTTAAGCATGCTTATTCGGGCAGAATTGGGTCAACCCGGCTCCCTAATTGGAGACGAACAGGTGTACAATGTCATTGTAACAGCCCATGCATTTATTATAATCTTTTTCATAGTTATACCTATTCTGATCGGTGGATTTGGTAACTGACTAGTACCTATTATACTAGGGGCCCCTGATATAGCTTTCCCCCGTCTAAACAACTTGAGATTTTGAATACTCCCACCTTCCCTAACTCTCCTTTTAGCTAGATCTATGGTTGAAAGAGGGGCAGGAACCGGATGAACGGTCTACCCCCCCTTATCCTCCGCCATTGCCCATGCCGGACCTTCAGTAGATTTAGCTATCTTCTCCCTACACTTAGCTGGGGCCTCCTCAATTTTAGGGGCCGTAAACTTCATCACCACTATTATCAATATACGACCTCAGTCGATATCTATTGACCGTATACCGCTCTTGGTATGGGCCGTAGGAATCACAGCCGTCCTCTTACTCCTGTCTCTACCTGTATTGGCAGGGGCTATTACTATGTTGTTGACTGATCGTAATTTAAATACTTCTTTCTTTGATCCCGCAGGTGGTGGAGATCCTATTCTTTATCAACATCTATTTTGATTTTT
>Seq55 [organism=Artemia urmianaisolate URM_2004 cytochrome oxidase subunit I (COI) gene, partial cds; mitochondrial
AACCTTATACTTTATTTTCGGAGCTTGAGCAGGATAGTGGGAACTTCTTTAAGCATGCTTATTCGGGCAGAATTGGGTCAACCCGGCTCCCTAATTGGAGACGAACAGGTGTACAATGTCATTGTAACAGCCCATGCATTTATTATAATCTTTTTCATAGTTATACCTATTCTGATTGGTGGATTTGGTAACTGACTAGTACCTATTATACTAGGGGCCCCTGATATAGCTTTCCCCCGTCTAAACAACTTGAGATTTTGAATACTCCCACCTTCCCTAACTCTCCTTTTAGCTAGATCTATGGTTGAAAGAGGGGCAGGAACCGGATGAACGGTCTACCCCCCCTTATCCTCCGCCATTGCCCATGCCGGACCTTCAGTAGATTTAGCTATCTTCTCCCTACACTTAGCTGGGGCCTCCTCAATTTTAGGGGCCGTAAACTTCATCACCACTATTATCAATATACGACCTCAGTCGATATCTATTGACCGTATACCACTCTTGGTATGGGCCGTAGGAATCACAGCCGTCCTCTTACTCTTGTCTCTACCTGTATTGGCAGGGGCTATTACTATGTTGTTGACTGATCGTAATTTAAATACTTCTTTCTTTGATCCCGCAGGTGGTGGAGATCCTATTCTTTATCAACATCTATTTTGATTTTT
>Seq56 [organism=Artemia urmianaisolate URM_2004 cytochrome oxidase subunit I (COI) gene, partial cds; mitochondrial
AACCTTATACTTTATTTTCGGAGCTTGAGCAGGATAGTGGGAACTTCTTTAAGCATGCTTATTCGGGCAGAATTGGGTCAACCCGGCTCCCTAATTGGAGACGAACAGGTGTACAATGTCATTGTAACAGCCCATGCATTTATTATAATCTTTTTCATAGTTATACCTATTCTGATCGGTGGATTTGGTAACTGACTAGTACCTATTATATTAGGGGCCCCTGATATAGCTTTCCCCCGTCTAAACAACTTGAGATTTTGAATACTCCCACCTTCCCTAACTCTCCTTTTAGCTAGATCTATGGTTGAAAGAGGGGCAGGAACCGGATGAACGGTCTACCCCCCCTTATCCTCCGCCATTGCCCATGCCGGACCTTCAGTAGATTTAGCTATCTTCTCCCTACACTTAGCTGGGGCCTCCTCAATTTTAGGGGCCGTAAACTTCATCACTACTATTATCAATATACGACCTCAGTCGATATCTATTGACCGTATACCACTCTTGGTATGGGCCGTAGGAATCACAGCCGTCCTCTTACTCTTGTCTCTACCTGTATTGGCAGGGGCTATTACTATGTTGTTGACTGATCGTAATTTAAATACTTCTTTCTTTGATCCCGCAGGTGGTGGAGATCCTATTCTTTATCAACATCTATTTTGATTTTT
>Seq57 [organism=Artemia urmianaisolate URM_2004 cytochrome oxidase subunit I (COI) gene, partial cds; mitochondrial
AACCTTATACTTTATTTTCGGAGCTTGAGCAGGATAGTAGGAACTTCTTTAAGCATGCTTATTCGGGCAGAATTGGGTCAACCCGGCTCCCTAATTGGAGACGAACAGGTGTACAATGTCATTGTAACAGCCCATGCATTTATTATAATCTTTTTCATAGTTATACCTATTCTGATCGGTGGATTTGGTAACTGACTAGTACCTATTATACTAGGGGCCCCTGATATAGCTTTCCCCCGTCTAAACAACTTGAGATTTTGAATACTCCCACCTTCCCTAACTCTCCTTTTAGCTAGATCTATGGTTGAAAGAGGGGCAGGAACCGGATGAACGGTCTACCCCCCCTTATCCTCCGCCATTGCCCATGCCGGACCTTCAGTAGATTTAGCTATCTTCTCCCTACACTTAGCTGGGGCCTCCTCAATTTTAGGGGCCGTAAACTTCATCACCACTATTATCAATATACGACCTCAGTCGATGTCTATTGACCGTATACCGCTCTTGGTATGGGCCGTAGGAATCACAGCCGTCCTCTTACTCTTGTCTCTACCTGTATTGGCAGGGGCTATTACTATGTTGTTGACTGATCGTAATTTAAATACTTCTTTCTTTGATCCCGCAGGTGGTGGAGATCCTATTCTTTATCAACATCTATTTTGATTTTT
>Seq58 [organism=Artemia urmianaisolate URM_2004 cytochrome oxidase subunit I (COI) gene, partial cds; mitochondrial
AACCTTATACTTTATTTTCGGAGCTTGAGCAGGATAGTGGGAACTTCTTTAAGCATGCTTATTCGGGCAGAATTGGGTCAACCCGGCTCCCTAATTGGAGACGAACAGGTGTATAATGTCATTGTAACAGCCCATGCATTTATTATAATCTTTTTCATAGTTATACCTATTCTGATCGGTGGATTTGGTAACTGACTAGTACCTATTATACTAGGGGCCCCTGATATAGCTTTCCCCCGTCTAAACAACTTGAGATTTTGAATACTCCCACCTTCCCTAACTCTCCTTTTAGCTAGATCTATGGTTGAAAGAGGGGCAGGAACCGGATGAACGGTCTACCCCCCCTTATCCTCCGCCATTGCCCATGCCGGACCTTCAGTAGATTTAGCTATCTTCTCCCTACACTTAGCTGGGGCCTCCTCAATTTTAGGGGCCGTAAACTTCATCACCACTATTATCAATATACGACCTCAGTCGATATCTATTGACCGTATACCACTCTTGGTATGGGCCGTAGGAATCACAGCCGTCCTCTTACTCTTGTCTCTACCTGTATTGGCAGGGGCTATTACTATGTTGTTGACTGATCGTAATTTAAATACTTCTTTCTTTGATCCCGCAGGTGGTGGAGATCCTATTCTTTATCAACATCTATTTTGATTTTT
>Seq59 [organism=Artemia urmianaisolate URM_2004 cytochrome oxidase subunit I (COI) gene, partial cds; mitochondrial
AACCTTATACTTTATTTTCGGAGCTTGAGCAGGATAGTGGGAACTTCTCTAAGCATGCTTATTCGGGCAGAATTGGGTCAACCCGGCTCCCTAATTGGAGACGAACAGGTGTACAATGTCATTGTAACAGCCCATGCATTTATTATAATCTTTTTCATAGTTATACCTATTCTGATCGGTGGATTTGGTAACTGACTAGTACCTATTATACTAGGGGCCCCTGATATAGCTTTCCCCCGTCTAAACAACTTGAGATTTTGAATACTCCCACCTTCCCTAACTCTCCTTTTAGCTAGATCTATGGTTGAAAGAGGGGCAGGAACCGGATGAACGGTCTACCCCCCCTTATCCTCCGCCATTGCCCATGCCGGACCTTCAGTAGATTTAGCTATCTTCTCCCTACACTTAGCTGGGGCCTCCTCAATTTTAGGGGCCGTAAACTTCATCACCACTATTATCAATATACGACCTCAGTCGATATCTATTGACCGTATACCACTCTTGGTATGGGCCGTAGGAATCACAGCCGTCCTCTTACTCTTGTCTCTACCTGTATTGGCAGGGGCTATTACTATGTTGTTGACTGATCGTAATTTAAATACTTCTTTCTTTGATCCCGCAGGTGGTGGAGATCCTATTCTTTATCAACATCTATTTTGATTTTT
>Seq60 [organism=Artemia urmianaisolate URM_2004 cytochrome oxidase subunit I (COI) gene, partial cds; mitochondrial
AACCTTATACTTTATTTTCGGAGCTTGAGCAGGATAGTGGGAACTTCTTTAAGCATGCTTATTCGGGCAGAATTGGGTCAACCCGGCTCCCTAATTGGAGACGAACAGGTGTACAATGTCATTGTAACAGCCCATGCATTTATTATAATCTTTTTCATAGTTATACCTATTCTGATCGGTGGATTTGGTAACTGACTAGTACCTATTATACTAGGGGCCCCTGATATAGCTTTCCCCCGTCTAAACAACTTGAGATTTTGAATACTCCCACCTTCCCTAACTCTCCTTTTAGCTAGATCTATGGTTGAAAGAGGGGCAGGAACCGGATGAACGGTCTACCCCCCCTTATCCTCCGCCATTGCCCATGCCGGACCTTCAGTAGATTTAGCTATCTTCTCCCTACACTTAGCTGGGGCCTCCTCAATTTTAGGGGCCGTAAACTTCATCACCACTATTATCAATATACGACCTCAGTCGATATCTATTGACCGTATACCACTCTTGGTATGGGCCGTAGGAATCACAGCCGTCCTCTTACTCTTGTCTCTACCTGTATTGGCAGGGGCTATTACTATGTTGTTGACTGATCGTAATTTAAATACTTCTTTCTTTGATCCCGCAGGTGGTGGAGATCCTATTCTTTATCAACATCTATTTTGATTTTT
