# Supplementary material for: The impact of one-decade ecological disturbance on genetic changes: a study on the brine shrimp Artemia urmiana from Urmia Lake, Iran
Source: PeerJ. 2019 Jul 2;7:e7190. doi: 10.7717/peerj.7190 (PMC6611446; doi:10.7717/peerj.7190)
Supplement: Supplemental Information 4 [file peerj-07-7190-s005.fasta]

>Seq1 [organism=Artemia urmiana] isolate URM_1994 16S ribosomal RNA gene, partial cds; mitochondrial
ATCGAGGTCGCAAACTCTTTTGTCGATTTGAGCTCTCAAAAAGAATTACGCTGTTATCCCTAAGGTAACTTACTCTATTTTCATCTAAGGATCAATGATCATTTATTGATGTATGTAATTCTCGAGTGTTTATTCCCCTCTCGACGTCGCCCCAACCAAACATCCCCCTCTTCCACCCGATTACCCACCGTTAGATGAAAAAGCCGGATGTAAAGATCTATAGGGTCTTATCGTCCTCCAAGGCTATTTAAGCTTTTTCACTTAAAGATTAAATTCAAGTTAATTAAGGAGACAGGTTGCCTCTCGTCAGACCATTCATTCCAGCCTCAAATCAAAAGGCTAATGATTATGCTCCTTCGCATGGTCAGTATACCACGGCCCTTTAATTAATCAGTGGGCAGGCCCGACCTCCTAAAATTAGGAGGCGATGTTTTTGTTAAACAGGCGGAGGCAAGTTTTGCCGAATTCCTTCCAAAATTTTTGGAATAGATTCTATTACATTTTATATATACTAATTTTATCATTATGACTGCTCAATGTTAGTAATAAGCATCGGCTAGATTCAATTAATCAACTTTAAATTATTATTTAAACGAGCCTGGTTATTACACCCTGGCAACTTTTAAGCCTATTTATATCGCTGGTAGTAATTTGATATAATTTTTTCTAGAGCTCGTCCCCTAGAAAATTTTCCTTCCGGAGTACCCTAAAGGAGTCTTCTGCCAACCAGATATATAGGTACGAAATATTTTTTACACCGATGTTAATCTTAAAGAGAGTTATGAAACAATCATCTTTATTAACATAAATCACCTTATTTCGGGATTTGACAATAGTGGTCAAAATGGATAAACCCTGATACAAAGTATAATAAA
>Seq2 [organism=Artemia urmiana] isolate URM_1994 16S ribosomal RNA gene, partial cds; mitochondrial
ATCGAGGTCGCAAACTCTTTTGTCGATTTGAGCTCTCAAAAAGAATTACGCTGTTATCCCTAAGGTAACTTACTCTATTTTCATCTAAGGATCAATGATCATTTATTGATGTATGTAATTCTCGAGTGTTTATTCTCCTCTCGACGTCGCCCCAACCAAACATCCTTCTCTTCCACCCGGTTACCCACCGTTAGATGAAAAAGCCGGATGTAAAGATCTATAGGGTCTTATCGTCCTCCAAGGCTATTTAAGCTTTTTCACTTAAAGATTAAATTCAAGTTAATTAAGGAGACAGGTTGCCTCTCGTCAGACCATTCATTCCAGCCTCAAATCAAAAGGCTAATGATTATGCTCCTTCGCATGGTCAGTATACCACGGCCCTTTAATTAATCAGTGGGCAGGCCCGACCTCCTAAAATTAGGAGGCGATGTTTTTGTTAAACAGGCGGAGGCAAGTTTTGCCGAATTCCTTCCAAAATTTTTGGAGTAGATTCTATTACATTTTATATATACTAATTTTATCATTATGACTGCTCAATGTTAGTAATGAGCATCGGCTAGATTCAATTAATCAACTTTAAATTATTATTTAAACGAGCCTGGTTATTACACCCTGGCAACTTTTAAGCCTATTCATATCGCTGATAGTAATTTGATATAATTTTTTCTAGAGCTCGTCCCCTAGAAAATTTTCCTTCCGGAGTACCCTAAAGGAGTCTTCTGCCAACCAGATATATAAGTACGAAATATTTTTTACACCGATGTTAATCTTAAAGAGAGTTATGAAACAATCATCTTTATTAACATAAATCACCTTATTTCGGGATTTGACAATAGTGGTCAAAATAAATAAACCCTGATACAAAGTATAATAAA
>Seq3 [organism=Artemia urmiana] isolate URM_1994 16S ribosomal RNA gene, partial cds; mitochondrial
ATCGAGGTCGCAAACTCTTTTGTCGATTTGAGCTCTCAAAAAGAATTACGCTGTTATCCCTAAGGTAACTTACTCTATTTTCATCTAAGGATCAATGATCATTTATTGATGTATGTAATTCTCGAGTGTTTATTCTCCTCTCGACGTCGCCCCAACCAAACATCCTCCTCTTCCACCTGATTACCCACCGTTAGATGAAAAAGCCGGATGTAAAGATCTATAGGGTCTTATCGTCCTCCAAGGCTATTTAAGCTTTTTCACTTAAAGATTAAATTCAAGTTAATTAAGGAGACAGGTTGCCTCTCGTCAGACCATTCATTCCAGCCTCAAATCAAAAGGCTAATGATTATGCTCCTTCGCATGGTCAGTATACCACGGCCCTTTAATTAATCAGTGGGCAGGCCCGACCTCCTAAAATTAGGAGGCGATGTTTTTGTTAAACAGGCGGAGGCAAGTTTTGCCGAATTCCTTCCAAAATTTTTGGAGTAGATTCTATTACATTTTATATATACTAATTTTATCATTATGACTGCTCAATGTTAGTAATGAGCATCAGCTAGATTCAATTAATCAACTTTAAATTATTATTTAAACGAACCTAGTTATTACACCCTGGCAACTTTTAAGCCTATTCATATCGCTGATAGTAATTTGATATAATTTTTTCTAGAGCTCGTCCCCTAGAAAATTTTCCTTCCGGAGTACCCTAAAGGAGTCTTCTGCCAACCAGATATATAAGTACGAAATATTTTTTACACCGATGTTAATCTTAAAGAGAGTTATGAAACAATCATCTTTATTAACATAAATCACCTTATTTCGGGATTTGACAATAGTGGTCAAAATAAATAAACCCTGATACAAAGTATAATAAA
>Seq4 [organism=Artemia urmiana] isolate URM_1994 16S ribosomal RNA gene, partial cds; mitochondrial
ATCGAGGTCGCAAACTCTTTTGTCGATTTGAGCTCTCAAAAAGAATTACGCTGTTATCCCTAAGGTAACTTACTCTATTTTCATCTAAGGATCAATGATCATTTATTGATGTATGTAATTCTCGAGTGTTTATTCTCCTCTCGACGTCGCCCCAACCAAACATCCTTCTCTTCCACCCGATTACCCACCGTTAGATGAAAAGGCCGGATGTAAAGATCTATAGGGTCTTATCGTCCTCCAAGGCTATTTAAGCTTTTTCACTTAAAGATTAAATTCAAGTTAATTAAGGAGACAGGTTGCCTCTCGTCAGACCATTCATTCCAGCCTCAAATCAAAAGGCTAATGATTATGCTCCTTCGCATGGTCAGTATACCACGGCCCTTTAATTAATCAGTGGGCAGGCCCGACCTCCTAAAATTAGGAAGCGATGTTTTTGTTAAACAGGCGGAGGCAAGTTTTGCCGAATTCCTTCCGAAATTTTTGGAGTAGATTCTATTACATTTTATATATACTAATTTTATCATTATGACTGCTCAATGTTAGTAATGAGCATCGGCTAGATTCGATTAATCAACTTTAAATTATTATTTAAACGAGCCTGGTTATTACACCCTGGCAACTTTTAAGCCTATTCATATCGCTGGTAGTAATTTGATATAATTTTTTCTAGAGCTCGTCCCCTAGAAAATTTTCCTTCCGGAGTACCCTAAAGGAGTCTTCTGCCAACCAGATATATAAGTACGAAATATTTTTTACACCGATGTTAATCTTAAAGAGAGTTATGAAACAATCATCTTTATTAACATAAATCACCTTATTTCGGGATTTGACAATAGTGGTCAAAATAAATAAACCCTGATACAAAGTATAATAAA
>Seq5 [organism=Artemia urmiana] isolate URM_1994 16S ribosomal RNA gene, partial cds; mitochondrial
ATCGAGGTCGCAAACTCTTTTGTCGATTTGAGCTCTCAAAAAGAATTACGCTGTTATCCCTAAGGTAACTTACTCTATTTTCATCTAAGGATCAATGATCATTTATTGATGTATGTAATTCTCGAGTGTTTATTCCCCTCTCGACGTCGCCCCAACCAAACATCCTCCTCTTCCACCCGATTACCCACCGTTAGATGAAAAAGCCGGATGTAAAGATCTATAGGGTCTTATCGTCCTCCAAGGCTATCTAAGCTTTTTCACTTAAAGATTAAATTCAAGTTAATTAAGGAGACAGGTTGCCTCTCGTCAGACCATTCATTCCAGCCTCAAATCAAAAGGCTAATGATTATGCTCCTTCGCATGGTCAGTATACCACGGCCCTTTAATTAATCAGTGGGCAGGCCCGACCTCCTAAAATTAGGAGGCGATGTTTTTGTTAAACAGGCGGAGGCAAGTTTTGCCGAATTCCTTCCAAAATTTTTGGAGTAGATTCTATTACATTTTATATATACTAATTTTATCATTATGACTGCTCAATGTTAGTAATAAGCATCGGCTAGATTCAATTAATCAACTTTAAATTATTATTTAAACGAGCCTGGTTATTACACCCTGGCAACTTTTAAGCCTATTCATATCGCTGGTAGTAATTTGATATAATTTTTTCTAGAGCTCGTCCCCTAGAAAATTTTCCTTCCGGAGTACCCTAAAGGAGTCTTCTGCCAACCAGATATATAGGTACGAAATATTTTTTACACCGATGTTAATCTTAAAGAGAGTTATGAAACAATCATCTTTATTAACATAAATCACCTTATTTCGGGATTTGACAATAGTGGTCAAAATGAATAAACCCTGATACAAAGTATAATAAA
>Seq6 [organism=Artemia urmiana] isolate URM_1994 16S ribosomal RNA gene, partial cds; mitochondrial
ATCGAGGTCGCAAACTCTTTTGTCGATTTGAGCTCTCAAAAAGAATTACGCTGTTATCCCTAAGGTAACTTACTCTATTTTCATCTAAGGATCAATGATCATTTATTGATGTATGTAATTCTCGAGTGTTTATTCTCCTCTCGACGTCGCCCCAACCAAACATCCTTCTCTTCCACCCGATTACCCACCGTTAGATGAAAAAGCCGGATGTAAAGATCTATAGGGTCTTATCGTCCTCCAAGGCTATTTAAGCTTTTTCACTTAAAGATTAAATTCAAGTTAATTAAGGAGACAGGTTGCCTCTCGTCAGACCATTCATTCCAGCCTCAAATCAAAAGGCTAATGATTATGCTCCTTCGCATGGTCAGTATACCACGGCCCTTTAATTAATCAGTGGGCAGGCCCGACCTCCTAAAATTAGGAGGCGATGTTTTTGTTAAACAGGCGGAGGCAAGTTTTGCCGAATTCCTTCCAAAATTTTTGGAGTAGATTCTATTACATTTTATACATACTAATTTTATCATTATGACTGCTCAATGTTAGTAATGAGCATCGGCTAGATTCAATTAATCAACTTTAAATTATTATTTAAACGAGCCTGGTTATTACACCCTGGCAACTTTTAAGCCTATTCATATCGCTGGTAGTAATTTGATATAATTTTTTCTAGAGCTCGTCCCCTAGAAAATTTTCCTTCCGGAGTACCCTAAAGGAGTCTTCTGCCAACCAGATATATAAGTACGAAATATTTTTTACACCGATGTTAATCTTAAAGAGAGTTATGAAACAATCATCTTTATTAACGTAAATCACCTTATTTCGGGATTTGACAATAGTGGTCAAAATAAATAAACCCTGATACAAAGTATAATAAA
>Seq7 [organism=Artemia urmiana] isolate URM_1994 16S ribosomal RNA gene, partial cds; mitochondrial
ATCGAGGTCGCAAACTCTTTTGTCGATTTGAGCTCTCAAAAAGAATTACGCTGTTATCCCTAAGGTAACTTACTCTATTTTCATCTAAGGATCAATGATCATTTATTGATGTATGTAATTCTCGAGTGTTTATTCCCCTCTCGACGTCGCCCCAACCAAACATCCTCCTCTTCCACCCGATTACCCACCGTTAGATGAAAAACCCGGATGTAAAGATCTATAGGGTCTTATCGTCCTCCAAGGCTATTTAAGCTTTTTCACTTAAAGATTAAATTCAAGTTAATTAAGGAGACAGGTTGCCTCTCGTCAGACCATTCATTCCAGCCTCAAATCAAAAGGCTAATGATTATGCTCCTTCGCATGGTCAGTATACCACGGCCCTTTAATTAATCAGTGGGCAGGCCCGACCTCCTAAAATTAGGAGGCGATGTTTTTGTTAAACAGGCGGAGGCAAGTTTTGCCGAATTCCTTCCAAAATTTTTGGAGTAGATTCTATTACATTTTATATATACTAATTTTATCATTATGACTGCTCAATGTTAGTAATAAGCATCGGCTAGATTCAATTAATCAACTTTAAATTATTATTTAAACGAGCCTGGTTATTACACCCTGGCAACTTTTAAGCCTATTCATATCGCTAATAGTGATTTGATATAATTTTTTCTAGAGCTCGTCCCCTAGAAAATTTTCCTTCCGGAGTACCCTAAAGGAGTCTTCTGCCAACCAGATATATAGGTACGAAATATTTTTTAAACCGATGTTAATCTTAAAGAGAGTTATGAAACAATCATCTTTATTAACATAAATCACCTTATTTCGGGATTTGACAATAGTGGTCAAAATAAATAAACCCTGATACAAAGTATAATAAA
>Seq8 [organism=Artemia urmiana] isolate URM_1994 16S ribosomal RNA gene, partial cds; mitochondrial
ATCGAGGTCGCAAACTCTTTTGTCGATTTGAGCTCTCAAAAAGAATTACGCTGTTATCCCTAAGGTAACTTACTCTATTTTCATCTAAGGATCAATGATCATTTATTGATGTATGTAATTCTCGAGTGTTTATTCTTCTCTCGACGTCGCCCCAACCAAACATCCTCCTCTTCCACCCGATTACCCACCGTTAGATGAAAAAGCCGGATGTAAAGATCTATAGGGTCTTATCGTCCTCCAAGGCTATTTAAGCTTTTTCACTTAAAGATTAAATTCAAGTTAATTAAGGAGACAGGTTGCCTCTCGTCAGACCATTCATTCCAGCCTCAAATCAAAAGGCTAATGATTATGCTCCTTCGCATGGTCAGTATACCACGGCCCTTTAATTAATCAGTGGGCAGGCCCGACCTCCTAAAATTGGGAGGCGATGTTTTTGTTAAACAGGCGGAGGCAAGTTTTGCCGAATTCCTTCCAAAATTTTTGGAATAGATTCTATTACATTTTATATATACTAATTTTATCATTATGGCTGCTCAATGTTAGTAATAAGCATCGGCTAGATTCAATTAATCAACTTTAAATTATTATTTAAACGAGCCTGGTTATTACACCCTGGCAACTTTTAAGCCTATTCATATCGCTGATAGTAATTTGATATAATTTTTTCTAGAGCTCGTCCCCTAGAAAATTTTCCTTCCGGAGTACCCTAAAGGAGTCTTCTGCCAACCAGATATATAGGTACGAAATATTTTTTACACCGATGTTAATCTTAAAGAAAGTTATGAAACAATCATCTTTATTAACATAAATCACCTTATTTCGGGATTTGACAATAATGGTCAAAATGAATAAACCCTGATACAAAGTATAATAAA
>Seq9 [organism=Artemia urmiana] isolate URM_1994 16S ribosomal RNA gene, partial cds; mitochondrial
ATCGAGGTCGCAAACTCTTTTGTCGATTTGAGCTCTCAAAAAGAATTACGCTGTTATCCCTAAGGTAACTTACTCTATTTTCATCTAAGGATCAATGATCATTTATTGATGTATGTAATTCTCGAGTGTTTATTCCCCTCTCGACGTCGCCCCAACCAAACATCCTCCTCTTCCACCCGATTACCCACCGTTAGATGAAAAAGCCGGATGTAAAGATCTATAGGGTCTTATCGTCCTCCAAGGCTATTTAAGCTTTTTCACTTAAAGATTAAATTCAAGTTAATTAAGGAGACAGGTTGCCTCTCGTCAGACCATTCATTCCAGCCCCAAATCAAAAGGCTAATGATTATGCTCCTTCGCATGGTCAGTATACCACGGCCCTTTAATTAATCAGTGGGCAGGCCCGACCTCCTAAAATTAGGAGGCGATGTCTTTGTTAAACAGGCGGAGGCAAGTTTTGCCGAATTCCTTCCAAAATTTTTGGAGTAGATTCTATTACATTTTATATATACTAATTTTATCATTATGACTGCTCAATGTTAGTAATAAGCATCGGCTAGATTCAATTAATCAACTTTAAATTATTATTTAAACGAGCCTGGTTATTACACCCTGGCAACTTTTAAGCCTATTCATATCGCTGGTAGTAATTTGATATAATTTTTTCTAGAGCTCGTCCCCTAGAAAATTTTCCTTCCGGAGTACCCTAAAGGAGTCTTCTGCCAACCAGATATATAGGTACGAAATATTTTTTACACCGATGTTAATCTTAAAGAGAGTTATGAAACAATCATCTTTATTAACATAAATCACCTTATTTCGGGATTTGACAATAGTGGTCAAAATGAATAAACCCTGATACAAAGTATAATAAA
>Seq10 [organism=Artemia urmiana] isolate URM_1994 16S ribosomal RNA gene, partial cds; mitochondrial
ATCGAGGTCGCAAACTCTTTTGTCGATTTGAGCTCTCAAAAAGAATTACGCTGTTATCCCTAAGGTAACTTACTCTATTTTCATCTAAGGATCAATGATCATTTATTGATGTATGTAATTCTCGAGTGTTTATTCCCCTCTCGACGTCGCCCCAACCAAACATCCTCCTCTTCCACCCGATTACCCACCGTTAGATGAAAAAGCCGGATGTAAAGATCTATAGGGTCTTATCGTCCTCCAAGGCTATTTAAGCTTTTTCACTTAAAGATTAAATTCAAGTTAATTAAGGAGACAGGTTGCCTCTCGTCAGACCATTCATTCCAGCCTCAAATCAAAAGGCTAATGATTATGCTCCTTCGCATGGTCAGTATACCACGGCCCTTTAATTAATCAGTGGGCAGGCCCGACCTCCTAAAATTAGGAGGCGATGTTTTTGTTAAACAGGCGGAGGCAAGTTTTGCCGAATTCCTTCCAAAATTTTTGGAGTAGATTCTATTACATTTTATATATACTAATTTTATCATTATGACTGCTCAATGTTAGTAATAAGCATCGGCTAGATTCAATTAATCAACTTTAAATTATTATTTAAACGAGCCTGGTTATTACACCCTGGCAACTTTTAAGCCTATTCATATCGCTGGTAGTAATTTGATATAATTTTTTCTAGAGCTCGTCCCCTAGAAAATTTTCCTTCCGGAGTACCCTAAAGGAGTCTTCTGCCAACCAGATATATAGGTACGAAATATTTTTTACACCGATGTTAATCTTAAAGAGAGTTATGAAACAATCATCTTTATTAACATAAATCACCTTATTTCGGGATTTGACAATAGTGGTCAAAATGAATAAACCCTGATACAAAGTATAATAAA
>Seq11 [organism=Artemia urmiana] isolate URM_1994 16S ribosomal RNA gene, partial cds; mitochondrial
ATCGAGGTCGCAAACTCTTTTGTCGATTTGAGCTCTCAAAAAGAATTACGCTGTTATCCCTAAGGTAACTTACTCTATTTTCATCTAAGGATCAATGATCATTTATTGATGTATGTAATTCTCGAGTGTTTATTCCCCTCTCGACGTCGCCCCAACCAAACATCCTCCTCTTCCACCCGATTACCCACCGTTAGATGAAAAAGCCGGATGTAAAGATCTATAGGGTCTTATCGTCCTCCAAGGCTATTTAAGCTTTTTCACTTAAAGATTAAATTCAAGTTAATTAAGGAGACAGGTTGCCTCTCGTCAGACCATTCATTCCAGCCTCAAATCAAAAGGCTAATGATTATGCTCCTTCGCATGGTCAGTATACCACGGCCCTTTAATTAATCAGTGGGCAGGCCCGACCTCCTAAAATTAGGAGGCGATGTTTTTGTTAAACAGGCGGAGGCAAGTTTTGCCGAATTCCTTCCAAAATTTTTGGAGTACATTCTATTACATTTTATATATACTAATTTTATCATTATGACTGCTCAATGTTAGTAATAAGCATCGGCTAGATTCAATTAATCAACTTTAAATTATTATTTAAACGAGCCTGGTTATTACACCCTGGCAACTTTTAAGCCTATTCATATCGCTGGTAGTAATTTGATATAATTTTTTCTAGAGCTCGTCCCCTAGAAAATTTTCCTTCCGGAGTACCCTAAAGGATTCTTCTGCCAACCAGATATATAGGTACGAAATATTTTTTACACCGATGTTAATCTTAAAGAGAGTTATGAAACAATCATCTTTATTAACATAAATCACCTTATTTCGGGATTTGACAATAGTGGTCAAAATGAATAAACCCTGATACAAAGTATAATAAA
>Seq12 [organism=Artemia urmiana] isolate URM_1994 16S ribosomal RNA gene, partial cds; mitochondrial
ATCGAGGTCGCAAACTCTTTTGTCGATTTGAGCTCTCAAAAAGAATTACGCTGTTATCCCTAAGGTAACTTACTCTATTTTCATCTAAGGATCAATGATCATTTATTGATGTATGTAATTCTCGAGTGTTTATTCTCCTCTCGACGTCGCCCCAACCAAACATCCTTCTCTTCCACCCGATTACCCACCGTTAGATGAAAAAGCCGGATGTAAAGATCTATAGGGTCTTATCGTCCTCCAAGGCTATTTAAGCTTTTTCACTTAAAGATTAAATTCAAGTTAATTAAGGAGACAGGTTGCCTCTCGTCAGACCATTCATTCCAGCCTCAAATCAAAAGGCTAATGATTATGCTCCTTCGCATGGTCAGTATACCACGGCCCTTTAATTAATCAGTGGGCAGGCCCGACCTCCTAAAATTAGGAGGCGATGTTTTTGTTAAACAGGCGGAGGCAAGTTTTGCCGAATTCCTTCCAAAATTTTTGGAGTAGATTCTATTACATTTTATATATACTAATTTTATCATTATGACTGCTCAATGTTAGTAATGAGCATCAGCTAGATTCAATTAATCAACTTTAAATTATTATTTAAACGAACCTGGTTATTACACCCTGGCAACTTTTAAGCCTGTTCATATCGCTGATAGTAATTTGATATAATTTTTTCTAGAGCTCGTCCCCTAGAAAATTTTCCTTCCGGAGTACCCTAAAGGAGTCTTCTGCCAACCAGATATATAAGTACGAAATATTTTTTACACCGATGTTAATCTTAAAGAGAGTTATGAAACAATCATCTTTATTAACATAAATCACCTTATTTCGGGATTTGACAATAGTGGTCAAAATAAATAAACCCTGATACAAAGTATAATAAA
>Seq13 [organism=Artemia urmiana] isolate URM_1994 16S ribosomal RNA gene, partial cds; mitochondrial
ATCGAGGTCGCAAACCCTTTTGTCGATTTGAGCTCTCAAAAAGAATTACGCTGTTATCCCTAAGGTAACTTACTCTATTTTCATCTAAGGATCAATGATCATTTATTGATGTATGTAATTCTCGAGTGTTTATTCCCCTCTCGACGTCGCCCCAACCAAACATCCTCCTCTTCCACCCAATTACCCACCGTTAGATGAAAAAGCCGGATGTAAAGATCTATAGGGTCTTATCGTCCTCCAAGGCTATTTAAGCTTTTTCACTTAAAGATTAAATTCAAGTTAATTAAGGAGACAGGTTGCCTCTCGTCAAACCATTCATTCCAGCCTCAAATCAAAAGGCTAATGATTATGCTCCTTCGCATGGTCAGTATACCACGGCCCTTTAATTAATCAGTGGGCAGGCCCGACCTCCTAAAATTAGGAGGCGATGTTTTTGTTAAACAGGCGGAGGCAAGTTTTGCCGAATTCCTTCCAAAATTTTTGGAGTAGATTCTATTACATTTTATATATACTAATTTTATCATTATGACTGCTCAATGTTAGTAATAAGCATCGGCTAGATTCAATTAATCAACTTTAAATTATTATTTAAACGAGCCTGGTTATTACACCCTGGCAACTTTTAAGCCTATTCATATCGCTGGTAGTAATTTGATATAATTTTTTCTAGAGCTCGTCCCCTAGAAAATTTTCCTTCCGGAGTACCCTAAAGGAGTCTTCTGCCAACCAGATATATAAGTACGAAATATTTTTTACACCGATGTTAATCTTAAAGAGAGTTATGAAACAATCATCTTTATTAACATAAATCACCTTATTTCGGGATTTGACAATAGTGGTCAAAATGAATAAACCCTGATACAAAGTATAATAAA
>Seq14 [organism=Artemia urmiana] isolate URM_1994 16S ribosomal RNA gene, partial cds; mitochondrial
ATCGAGGTCGCAAACTCTTTTGTCGATTTGAGCTCTCAAAAAGAATTACGCTGTTATCCCTAAGGTAACTTACTCTATTTTCATCTAAGGATCAATGATCATTTATTAATGTATGTAATTCTCGAGTGTTTATTCCCCTCTCGACGTCGCCCCAACCAAACATCCTCCTCTTCCACCCGATTACCCACCGTTAGATGAAAAAACCGGATGTAAAGATCTATAGGGTCTTATCGTCCTCCAAGGCTATTTAAGCTTTTTCACTTAAAGATTAAATTCAAGTTAATTAAGGAGACAGGTTGCCTCTCGTCAGACCATTCATTCCAGCCTCAAATCAAAAGGCTAATGATTATGCTCCTTCGCATGGTCAGTATACCACGGCCCTTTAATTAATCAGTGGGCAGGCCCGACCTCCTAAAATTAGGAGGCGATGTTTTTGTTAAACAGGCGGAGGCAAGTTTTGCCGAATTCCTTCCAAAATTTTTGGAGTAGATTCTATTACATTTTATATATACTAATTTTATCATTATGACTGCTCAATGTTAGTAATAAGCATCGGCTAGATTCAATTAATCAACTTTAAATTATTATTTAAACGAGCCTGGTTATTACACCCTGGCAACTTTTAAGCCTATTCATATCGCTGGTAGTAATTTGATATAATTTTTTCTAGAGCTCGTCCCCTAGAAAATTTTCCTTCCGGAGTACCCTAAAGGAGTCTTCTGCCAACCAGATATATAGGTACGAAATATTTTTTACACCGATGTTAATCTTAAAGAGAGTTATGAAACAATCATCTTTATTAACATAGATCACCTTATTTCGGGATTTGACAATAGTGGTCAAAATGAATAAACCCTGATACAAAGTATAATAAA
>Seq15 [organism=Artemia urmiana] isolate URM_1994 16S ribosomal RNA gene, partial cds; mitochondrial
ATCGAGGTCGCAAACTCTTTTGTCGATTTGAGCTCTCAAAAAGAATTACGCTGTTATCCCTAAGGTAACTTACTCTATTTTCATCTAAGGATCAATGATCATTTATTGATGTATGTAATTCTCGAGTGTTTATTCTCCTCTCGACGTCGCCCCAACCAAACATCCTCTTCTTCCACCCGATTACCCACCGTTAGATGAAAAAGCCGAATGTAAAGATCTATAGGGTCTTATCGTCCTCCAAGGCTATTTAAGCTTTTTCACTTAAAGATTAAATTCAAGTTAATTAAGGAGACAGGTTGCCTCTCGTCAGACCATTCATTCCAGCCTCAAATCAAAAGGCTAATGATTATGCTCCTTCGCATGGTCAGTATACCACGGCCCTTTAATTAATCAGTGGGCAGGCCCGACCTCCTAAAATTAGGAGGCGATGTTTTTGTTAAACAGGCGGAGGCAAGTTTTGCCGAATTCCTTCCAAAATTTTTGGAGTAAATTCTATTACATTTTATATATACTAATTTTATCATTGTGACTGCTCAATGTTAGTAATAAGCATCGGCTAGATTCAATTAATCAACTTTAAATTATTATTTAAACGAGCCTGGTTATTACACCCTGGCAACTTTTAAGCCTATTCATATCGCTGATAGTAATTTGATATAATTTTTTCTAGAGCTCGTCCCCTAGAAAATTTTCCTTCCGGAGTACCCTAAAGGAGTCTTCTGCCAACCAGATATATAAGTACGAAATATTTTTTACACCGATGTTAATCTTAAAGAGAGTTATGAAACAATCATCTTTATTAACATAAATCACCTTATTTCGGGATTTGACAATAGTGGTCAAAATAAATAAACCCTGATACAAAGTATAATAAA
>Seq16 [organism=Artemia urmiana] isolate URM_1994 16S ribosomal RNA gene, partial cds; mitochondrial
ATCGAGGTCGCAAACTCTTTTGTCGATTTGAGCTCTCAAAAAGAATTACGCTGTTATCCCTAAGGTAACTTACTCTATTTTCATCTAAGGATCAATGATCATTTATTGATGTATGTAATTCTCGAGTGTTTATTCTCCTCTCGACGTCGCCCCAACCAAACATCCTTCTCTTCCACCCGATTACCCACCGTTAGATGAAAAAGCCGGATGTAAAGATCTATAGGGTCTTATCGTCCTCCAAGGCTATTTAAGCTTTTTCACTTAAAGATTAAATTCAAGTTAATTAAGGAGACAGGTTGCCTCTCGTCAGACCATTCATTCCAGCCTCAAATCAAAAGGCTAATGATTATGCTCCTTCGCATGGTCAGTATACCACGGCCCTTTAATTAATCAGTGGGCAGGCCCGACCTCCTAAAATTAGGAGGCGATGTTTTTGTTAAACAGGCGGAGGGAAGTTTTGCCGAATTCCTTCCAAAATTTTTGGAGTAGATTCTATTACATTTTATATATACTAATTTTATCATTATGACTGCTCAATGTTAGTAATGAGCATCAGCTAGATTCAATTAATCAACTTTAAATTATTATTTAAACGAACCTGGTTATTACACCCTGGCAACTTTTAAGCCTATTCATATCGCTGATAGTAATTTGATATAATTTTTTCTAGAGCTCGTCCCCTAGAAAATTTTCCTTCCGGAGTACCCTAAAGGAGTCTTCTGCCAACCAGATATATAAGTACGAAATATTTTTTACACCGATGTTAATCTTAAAGAGAGTTATGAAACAATCATCTTTATTAACATAAATCACCTTATTTCGGGATTTGACGATAGTGGTCAAAATAAATAAACCCTGATACAAAGTATAATAAA
>Seq17 [organism=Artemia urmiana] isolate URM_1994 16S ribosomal RNA gene, partial cds; mitochondrial
ATCGAGGTCGCAAACTCTTTTGTCGATTTGAGCTCTCAAAAAGAATTACGCTGTTATCCCTAAGGTAACTTACTCTATTTTCATCTAAGGATCAATGATCATTTATTGATGTATGTAATTCTCGAGTGTTTATTCTTCTCTCGACGTCGCCCCAACCAAACATCCTCCTCTTCCACCCGATTACCCACCGTTAGATGAAAAAGCCGGATGTAAAGATCTATAGGGTCTTATCGTCCTCCAAGGCTATTTAAGCTTTTTCACTTAAAGATTAAATTCAAGTTAATTAAGGAGACAGGTTGCCTCTCGTCAGACCATTCATTCCAGCCTCAAATCAAAAGGCTAATGATTATGCTCCTTCGCATGGTCAGTATACCACGGCCCTTTAATTAATCAGTGGGCAGGCCCGACCTCCTAAAATTGGGAGGCGATGTTTTTGTTAAACAGGCGGAGGCAAGTTTTGCCGAATTCCTTCCAAAATTTTTGGAATAGATTCTATTACATTTTATATATACTAATTTTATCATTATGACTGCTCAATGTTAGTAATAAGCATCGGCTAGATTCAATTAATCAACTTTAAATTATTATTTAAACGAGCCTGGTTATTACACCCTGGCAACTTTTAAGCCTATTCATATCGCTGATAGTAATTTGATATAATTTTTTCTAGAGCTCGTCCCCTAGAAAATTTTCCTTCCGGAGTACCCTAAAGGAGTCTTCTGCCAACCAGATATATAGGTACGAAATATTTTTTACACCGATGTTAATCTTAAAGAGAGTTATGAAACAATCATCTTTATTAACATAAATCACCTTATTTCGGGATTTGACAATAGTGGTCAAAATGAATAAACCCTGATACAAAGTATAATAAA
>Seq18 [organism=Artemia urmiana] isolate URM_1994 16S ribosomal RNA gene, partial cds; mitochondrial
ATCGAGGTCGCAAACTCTTTTGTCGATTTGAGCTCTCAAAAAGAATTACGCTGTTATCCCTAAGGTAACTTACTCTATTTTCATCTAAGGATCAATGATCATTTATTGATGTATGTAATTCTCGAGTGTTTATTCCCCTCTCGACGTCGCCCCAACCAAACATCCTCCTCTTCCACCCGATTACCCACCGTTAGATGAAAAACCCGGATGTAAAGATCTATAGGGTCTTATCGTCCTCCAAGGCTATTTAAGCTTTTTCACTTAAAGATTAAATTCAAGTTAATTAAGGAGACAGGTTGCCTCTCGTCAGACCATTCATTCCAGCCTCAAATCAAAAGGCTAATGATTATGCTCCTTCGCATGGTCAGTATACCACGGCCCTTTAATTAATCAGTGGGCAGGCCCGACCTCCTAAAATTAGGAGGCGATGTTTTTGTTAAACAGGCGGAGGCGAGTTTTGCCGAATTCCTTCCAAAATTTTTGGAGTAGATTCTATTACATTTTATATATACTAATTTTATCATTATGACTGCTCAATGTTAGTAATAAGCATCGGCTAGATTCAATTAATCAACTTTAAATTATTATTTAAACGAGCCTGGTTATTACACCCTGGCAACTTTTAAGCCTATTCATATCGCTAATAGTAATTTGATATAATTTTTTCTAGAGCTCGTCCCCTAGAAAATTTTCCTTCCGGAGTACCCTAAAGGAGTCTTCTGCCAACCAGATATATAGGTACGAAATATTTTTTAAACCGATGTTAATCTTAAAGAGAGTTATGAAACAATCATCTTTATTAACATAAATCACCTTATTTCGGGATTTGACAATAGTGGTCAAAATAAATAAACCCTGATACAAAGTATAATAAA
>Seq19 [organism=Artemia urmiana] isolate URM_1994 16S ribosomal RNA gene, partial cds; mitochondrial
ATCGAGGTCGCAAACTCTTTTGTCGATTTGAGCTCTCAAAAAGAATTACGCTGTTATCCCTAAGGTAACTTACTCTATTTTCATCTAAGGATCAATGATCATTTATTGATGTATGTAATTCTCGAGTGTTTATTCTCCTCTCGACGTCGCCCCAACCAAACATCCTTCTCTTCCACCCGATTACCCACCGTTAGATGAAAAAGCCGGATGTAAAGATCTATAGGGTCTTATCGTCCTCCAAGACTATTTAAGCTTTTTCACTTAAAGATTAAATTCAAGTTAATTAAGGAGACAGGTTGCCTCTCGTCAGACCATTCATTCCAGCCTCAAATCAAAAGGCTAATGATTATGCTCCTTCGCATGGTCAGTATACCACGGCCCTTTAATTAATCAGTGGGCAGGCCCGACCTCCTAAAATTAGGAGGCGATGTTTTTGTTAAACAGGCGGAGGCAAGTTTTGCCGAATTCCTTCCAAAATTTTTGGAGTAGATTCTATTACATTTTATATATACTAATTTTATCATTATGACTACTCAATGTTAGTAATGAGCATCGGCTAGATTCAATTAATCAACTTTAAATTATTATTTAAACGAACCTGGTTATTACACCCTGGCAACTTTTAAGCCTATTCATATCGCTGGTAGTAATTTGATATAATTTTTTCTAGAGCTCGTCCCCTAGAAAATTTTCCTTCCGGAGTACCCTAAAGGAGTCTTCTGCCAACCAGATATATAAGTACGAAATATTTTTTACACCGATGTTAATCTTAAAGAGAGTTATGAAACAATCATCTTTATTAACATAAATCACCTTATTTCGGGATTTGACAATAGTGGTCAAAATAAATAAACCCTGATACAAAGTATAATAAA
>Seq20 [organism=Artemia urmiana] isolate URM_1994 16S ribosomal RNA gene, partial cds; mitochondrial
ATCGAGGTCGCAAACTCTTTTGTCGATTTGAGCTCTCAAAAAGAATTACGCTGTTATCCCTAAGGTAACTTACTCTATTTTCATCTAAGGATCAATGATCATTTATTGATGTATGTAATTCTCGAGTGTTTATTCCCCTCTCGACGTCGCCCCAACCAAACATCCTCCTCTTCCACCCGATTACCCACCGTTAGATGAAAAAGCCGGATGTAAAGATCTATAGGGTCTTATCGTCCTCCAAGGCTATTTAAGCTTTTTCACTTAAAGATTAAATTCAAGTTAATTAAGGAGACAGGTTGCCTCTCGTCAGACCATTCATTCCAGCCTCAAATCAAAAGGCTAATGATTATGCTCCTTCGCATGGTCAGTATACCACGGCCCTTTAATTAATCAGTGGGCAGGCCCGACCTCCTAAAATTAGGAGGCGATGTTTTTGTTAAACAGGCGGAGGCAAGTTTTGCCGAATTCCTTCCAAAATTTTTGGAGTAGATTCTATTACATTTTATATATACTAATTTTATCATTATGACTGCTCAATGTTAGTAATAAGCATCGGCTAGATTCAATTAATCAACTTTAAATTATTATTTAAGCGAGCCTAGTTATTACACCCTGGCAACTTTTAAGCCTATTCATACCGCTGGTAGTAATTTGATATAATTTTTTCTAGAGCTCGTCCCCTAGAAAATTTTCCTTCCGGAGTACCCTAAAGGAGTCTTCTGCCAACCAGATATATAGGTACGAAATATTTTTTACACCGATGTTAATCTTAAAGAGAGTTATGAAACAATCATCTTTATTAACATAAATCACCTTATTTCGGGATTTGACAATAGTGGTCAAAATGAATAAACCCTGATACAAAGTATAATAAA
>Seq21 [organism=Artemia urmiana] isolate URM_1994 16S ribosomal RNA gene, partial cds; mitochondrial
ATCGAGGTCGCAAACTCTTTTGTCGATTTGAGCTCTCAAAAAGAATTACGCTGTTATCCCTAAGGTAACTTACTCTATTTTCATCTAAGGATCAATGATCATTTATTGATGTATGTAATTCTCGAGTGTTTATTCTCCTCTCGACGTCGCCCCAACCAAACATCCTTCTCTTCCACCCGATTACCCACCGTTAGATGAAAAAGCCGGATGTAAAGATCTATAGGGTCTTATCGTCCTCCAAGGCTATTTAAGCTTTTTCACTTAAAGATTAAATTCAAGTTAATTAAGGAGACAGGTTGCCTCTCGTCAGACCATTCATTCCAGCCTCAAATCAAAAGGCTAATGATTATGCTCCTTCGCATGGTCAGTATACCACGGCCCTTTAATTAATCAGTGGGCAGGCCCGACCTCCTAAAATTAAGAGGCGATGTTTTTGTTAAACAGGCGGAGGCAAGTTTTGCCGAATTCCTTCCAAAATTTTTGGAGTAGATTCTATTACATTTTATATATACTAATTTTATCATTATGACTGCTCAATGTTAGTAATGAGCATCGGCTAGATTCAATTAATCAACTTTAAATTATTATTTAAACGAGCCTGGTTATTACACCCTGGCAACTTTTAAGCCTATTCATATCGCTGGTAGTAATTTGATATAATTTTTTCTAGAGCTCGTCCCCTAGAAAATTTTCCTTCCGGAGTACCCTAAAGGAGTCTTCTGCCAACCAGATATATAAGTACGAAATATTTTTTACACCGATGTTAATCTTAAAGAGAGTTATGAAACAATCATCTTTATTAACATAGATCACCTTATTTCGGGATTTGACAATAGTGGTCAAAATAAATAAACCCTGATACAAAGTATAATAAA
>Seq22 [organism=Artemia urmiana] isolate URM_1994 16S ribosomal RNA gene, partial cds; mitochondrial
ATCGAGGTCGCAAACTCTTTTGTCGATTTGAGCTCTCAAAAAGAATTACGCTGTTATCCCTAAGGTAACTTACTCTATTTTCATCTAAGGATCAATGATCATTTATTGATGTATGTAATTCTCGAGTGTTTATTCTCCTCTCGACGTCGCCCCAACCAAACATCCTTCTCTTCCACCCGATTACCCACCGTTAGATGAAAAAGCCGGATGTAAAGATCTATAGGGTCTTATCGTCCTCCAAGGCTATTTAAGCTTTTTCACTTAAAGATTAAATTCAAGTTAATTAAGGAGACAGGTTGCCTCTCGTCAGACCATTCATTCCAGCCTCAAATCAAAAGGCTAATGATTATGCTCCTTCGCATGGTCAGTATACCACGGCCCTTTAATTAATCAGGGGGCAGGCCCGACCTCCTAAAATTAGGAGGCGATGTTTTTGTTAAACAGGCGGAGGCAAGTTTTGCCGAATTCCTTCCAAAATTTTTGGAGTAGATTCTATTACATTTTATATATACTAATTTTATCATTATGACTGCTCAATGTTAGTAATGAGCATCGGCTAGATTCGATTAATCAACTTTAAATTATTATTTAAACGAGCCTGGTTATTACACCCTGGCAACTTTTAAGCCTATTCATATCGCTGGTAGTAATTTGATATAATTTTTTCTAGAGCTCGTCCCCTAGAAAATTTTCCTTCCGGAGTACCCTAAAGGAGTCTTCTGCCAACCAGATATATAAGTACGAAATATTTTTTACACCGATGTTAATCTTAAAGAGAGTTATGAAACAATCATCTTTATTAACATAAATCACCTTATTTCGGGATTTGACAATAGTGGTCAAAATAAATAAACCCTGATACACAGTATAATAAA
>Seq23 [organism=Artemia urmiana] isolate URM_1994 16S ribosomal RNA gene, partial cds; mitochondrial
ATCGAGGTCGCAAACTCTTTTGTCGATTTGAGCTCTCAAAAAGAATTACGCTGTTATCCCTAAGGTAACTTACTCTATTTTCATCTAAGGATCAATGATCATTTATTGATGTATGTAATTCTCGAGTGTTTATTCCTCTCTCGACGTCGCCCCAACCAAACATCCTCCTCTTCCACCTGATTACCCACCGTTAGATGGAAAGGCCGGATGTAAAGATCTATAGGGTCTTATCGTCCTCCAAGGCTATTTAAGCTTTTTCACTTAAAGATTAAATTCAAGTTAATTAAGGAGACAGGTTGCCTCTCGTCAGACCATTCATTCCAGCCTCAAATCAAAAGGCTAATGATTATGCTCCTTCGCATGGTCAGTATACCACGGCCCTTTAATTAATCAGTGGGCAGGCCCGACCTCCTAAAATTAAGAGGCGATGTTTTTGTTAAACAGGCGGAGGCAAGTTTTGCCGAATTCCTTCCAAAATTTTTGGAGTAGATTCTATTACATTTTATATATACTAATTTTATCATTATGACTGCTCAATGTTAGTAATAAGCATCGGCTAGATTCAATTAATCAACTTTAAATTATTATTTAAGCGAGCCTGGTTATTACACCCTGGCAACTTTTAAGCCTATTCATATCGCTGGTAGTAATTTGATATAATTTTTTCTAGAGCTCGTCCCCTAGAAAATTTTCCTTCCGGAGTACCCTAAAGGAGTCTTCTGCCAACCAGATATATAGGTACGAAATATTTTTTACACCGATGTTAATCTTAAAGAGAGTTATGAAACAATCATCTTTATTAACATAAATCACCTTATTTCGGGATTTGACAATAGTGGTCAAAATGAATAAACCCTGATACAAAGTATAATAAA
>Seq24 [organism=Artemia urmiana] isolate URM_1994 16S ribosomal RNA gene, partial cds; mitochondrial
ATCGAGGTCGCAAACTCTTTTGTCGATTTGAGCTCTCAAAAAGAATTACGCTGTTATCCCTAAGGTAACTTACTCTATTTTCATCTAAGGATCAATGATCATTTATTGATGTATATAATTCTCGAGTGTTTATTCCCCTCTCGACGTCGCCCCAACCAAACATCCTCCTCTTCCACCCGATTACCAACCGTTAGATGAAAAAGCCGGATGTAAAGATCTATAGGGTCTTATCGTCCTCCAAGGCTATTTAAGCTTTTTCACTTAAAGATTAAATTCAAGTTAATTAAGGAGACAGGTTGCCTCTCGTCAGACCATTCATTCCAGCCTCAAATCAAAAGGCTAATGATTATGCTCCTTCGCATGGTCAGTATACCACGGCCCTTTAATTAATCAGTGGGCAGGCCCGACCTCCTAAAATTAAGAGGCGATGTTTTTGTTAAACAGGCGGAGGCAAGTTTTGCCGAATTCCTTCCAAAATTTTTGGAGTAGATTCTATTACATTTTATATATACTAATTTTATCATTATGACTGCTCAATGTTAGTAATAAGCATCGGCTAGATTCAATTAATCAACTTTAAATTATTATTTAAACGAGCCTGGTTATTACACCCTGGCAACTTTTAAGCCTATTCATATCGCTGGTAGTAATTTGATATAATTTTTTCTAGAGCTCGTCCCCTAGAAAATTTTCCTTCCGGAGTACCCTAAAGGAGTCTTCTGCCAACCAGATATATAGGTACGAAATATTTTTTACACCGATGTTAATCTTAAAGAGAGTTATGAAACAATCATCTTTATTAACATAAATCACCTTATTTCGGGATTTGACAATAGTGGTCAAAATGAATAAACCCTGATACAAAGTATAATAAA
>Seq25 [organism=Artemia urmiana] isolate URM_1994 16S ribosomal RNA gene, partial cds; mitochondrial
ATCGAGGTCGCAAACTCTTTTGTCGATTTGAGCTCTCAAAAAGAATTACGCTGTTATCCCTAAGGTAACTTACTCTATTTTCATCTAAGGATCAATGATCATTTATTGATGTACGTAGTTCTCGAGTGTTTATTCCCCTCTCGACGTCGCCCCAACCAAACATCCTCCTCTTCCACCCGATTACCCACCGTTAGATGAAAAACCCGGATGTAAAGATCTATAGGGTCTTATCGTCCTCCAAGGCTATTTAAGCTTTTTCACTTAAAGATTAAATTCAAGTTAATTAAGGAGACAGGTTGCCTCTCGTCAGACCATTCATTCCAGCCTCAAATCAAAAGGCTAATGATTATGCTCCTTCGCATGGTCAGTATACCACGGCCCTTTAATTAATCAGTGGGCAGGCCCGACCTCCTAAAATTAGGAGGCGATGTTTTTGTTAAACAGGCGGAGGCAAGTTTTGCCGAATTCCTTCCAAAATTTTTGGAGTAGATTCTATTACATTTTATATATACTAATTTTATCATTATGACTGCTCAATGTTAGTAATAGGCATCGGCTAGATTCAATTAATCAACTTTAAATTATTATTTAAACGAGCCTGGTTATTACACCCTGGCAACTTTTAAGCCTATTCATATCGCTAATAGTAATTTGATATAATTTTTTCTAGAGCTCGTCCCCTAGAAAATTTTCCTTCCGGAGTACCCTAAAGGAGTCTTCTGCCGACCAGATATATAGGTACGAAATATTTTTTAAACCGATGTTAATCTTAAAGAGAGTTATGAAACAATCATCTTTATTAACATAAATCACCTTATTTCGGGATTTGACAATAGTGGTCAAAATAAATAAACCCTGATACAAAGTATAATAAA
>Seq26 [organism=Artemia urmiana] isolate URM_1994 16S ribosomal RNA gene, partial cds; mitochondrial
ATCGAGGTCGCAAACCCTTTTGTCGATTTGAGCTCTCAAAAAGAATTACGCTGTTATCCCTAAGGTAACTTACTCTATTTTCATCTAAGGATCAATGATCATTTATTGATGTATGTAATTCTCGAGTGTTTATTCCCCTCTCGACGTCGCCCCAACCAAACATCCTCCTCTTCCACCCAATTACCCACCGTTAGATGAAAAAGCCGGATGTAAAGATCTATAGGGTCTTATCGTCCTCCAAGGCTATTTAAGCTTTTTCACTTAAAGATTAAATTCAAGTTAATTAAGGAGACAGGTTGCCTCTCGTCAGACCATTCATTCCAGCCCCAAATCAAAAGGCTAATGATTATGCTCCTTCGCATGGTCAGTATACCACGGCCCTTTAATTAATCAGTGGGCAGGCCCGACCTCCTAAAATTAGGAGGCGATGTCTTTGTTAAACAGGCGGAGGCAAGTTTTGCCGAATTCCTTCCAAAATTTTTGGAGTAGATTCTATTACATTTTATATATACTAATTTTATCATTATGACTGCTCAATGTTAGTAATAAGCATCGGCTAGATTCAATTAATCAACTTTAAATTATTATTTAAACGAGCCTGGTTATTACACCCTGGCAACTTTTAAGCCTATTCATATCGCTGGTAGTAATTTGATATAATTTTTTCTAGAGCTCGTCCCCTAGAAAATTTTCCTTCCGGAGTACCCTAAAGGAGTCTTCTGCCAACCAGATATATAGGTACGAAATATTTTTTACACCGATGTTAATCTTAAAGAGAGTTATGAAACAATCATCTTTATTAACATAAATCACCTTATTTCGGGATTTGACAATAGTGGTCAAAATGAATAAACCCTGATACAAAGTATAATAAA
>Seq27 [organism=Artemia urmiana] isolate URM_1994 16S ribosomal RNA gene, partial cds; mitochondrial
ATCGAGGTCGCAAACTCTTTTGTCGATTTGAGCTCTCAAAAAGAATTACGCTGTTATCCCTAAGGTAACTTACTCTATTTTCATCTAAGGATCAATGATCATTTATTGATGTATGTAATTCTCGAGTGTTTATTCTCCTCTCGACGTCGCCCCAACCAAACATCCTTCTCTTCCACCCGATTACCCACCGTTAGATGAAAAGGCCGGATGTAAAGATCTATAGGGTCTTATCGTCCTCCAAGGCTATTTAAGCTTTTTCACTTAAAGATTAAATTCAAGTTAATTAAGGAGACAGGTTGCCTCTCGTCAGACCATTCATTCCAGCCTCAAATCAAAAGGCTAATGATTATGCTCCTTCGCATGGTCAGTATACCACGGCCCTTTAATTAATCAGTGGGCAGGCCCGACCTCCTAAAATTAGGAGGCGATGTTTTTGTTAAACAGGCGGAGGCAAGTTTTGCCGAATTCCTTCCAAAATTTTTGGAGTAGATTCTATTACATTTTATATATACTAATTTTATCATTATGACTGCTCAATGTTAGTAATGAGCATCGGCTAGATTCGATTAATCAACTTTAAATTATTATTTAAACGAGCCTGGTTATTACACCCTGGCAACTTTTAAGCCTATTCATATCGCTAGTAGTAATTTGATATAATTTTTTCTAGAGCTCGTCCCCTAGAAAATTTTCCTTCCGGAGTACCCTAAAGGAGTCTTCTGCCAACCAGATATATAAGTACGAAATATTTTTTACACCGATGTTAATCTTAAAGAGAGTTATGAAACAATCATCTTTATTAACATAAATCACCTTATTTCGGGATTTGACAATAGTGGTCAAAATAAATAAACCCTGATACAAAGTATAATAAA
>Seq28 [organism=Artemia urmiana] isolate URM_1994 16S ribosomal RNA gene, partial cds; mitochondrial
ATCGAGGTCGCAAACTCTTTTGTCGATTTGAGCTCTCAAAAAGAATTACGCTGTTATCCCTAAGGTAACTTACTCTATTTTCATCTAAGGATCAATGATCATCTATTGATGTATGTAATTCTCGAGTGTTTATTCCCCTCTCGACGTCGCCCCAACCAAACATCCTCCTCTTCCACCCGATTACCCACCGTTAGATGAAAAAGCCGGATGTAAAGATCTATAGGGTCTTATCGTCCTCCAAGGCTATTTAAGCTTTTTCACTTAAAGATTAAATTCAAGTTAATTAAGGAGACAGGTTGCCTCTCGTCAGACCATTCATTCCAGCCTCAAATCAAAAGGCTAATGATTATGCTCCTTCGCATGGTCAGTATACCACGGCCCTTTAATTAATCAGTGGGCAGGCCCGACCTCCTAAAATTAGGAGGCGATGTTTTTGTTAAACAGGCGGAGGCAAGTTTTGCCGAATTCCTTCCAAAATTTTTGGAATAGATTCTATTACATTTTATATATACTAATTTTATCATTATGACTGCTCAATGTTAGTAATAAGCATCGGCTAGATTCAATTAATCAACTTTAAATTATTATTTAAACGAGCCTGGTTATTACACCCTGGCAACTTTTAAGCCTATTCATATCGCTGGTAGTAATTTGATATAATTTTTTCTAGAGCTCGTCCCCTAGAAAATTTTCCTTCCGGAGTACCCTAAAGGAGTCTTCTGCCAACCAGATATATAGGTACGAAATATTTTTTACACCGATGTTAATCTTAAAGAGAGTTATGAAACAATCATCTTTATTAACATAAATCACCTTATTTCGGGATTTGACAATAGTGGTCAAAATAAATAAACCCTGATACAAAGTATAATAAA
>Seq29 [organism=Artemia urmiana] isolate URM_2004 16S ribosomal RNA gene, partial cds; mitochondrial
ATCGAGGTCGCAAACTCTTTTGTCGATTTGAGCTCTCAAAAAGAATTACGCTGTTATCCCTAAGGTAACTTACTCTATTTTCATCTAAGGATCAATGATCATTTATTGATGTATGTAATTCTCGAGTGTTTATTCCCCTCTCGACGTCGCCCCAACCAAACATCCTCCTCTTCCACCCGATTACCCACCGTTAGATGAAAAAGCCGGATGTAAAGATCTATAGGGTCTTATCGTCCTCCAAGGCTATTTAAGCTTTTTCACTTAAAGATTAAATTCAAGTTAATTAAGGAGACAGGTTGCCTCTCGTCAGACCATTCATTCCAGCCTCAAATCAAAAGGCTAATGATTATGCTCCTTCGCATGGTCAGTATACCACGGCCCTTTAATTAATCAGTGGGCAGGCCCGACCTCCTAAAATTAGGAGGCGATGTTTTTGTTAAACAGGCGGAGGCAAGTTTTGCCGAATTCCTTCCAAAATTTTTGGAGTAGATTCTATTACATTTTATATATACTAATTTTATCATTATGACTGCTCAATGTTAGTAATAAGCATCGGCTAGATTCAATTAATCAACTTTAAATTATTATTTAAACGAGCCTGGTTATTACACCCTGGCAACTTTTAAGCCTATTCATATCGCTGGTAGTAATTTGATATAATTTTTTCTAGAGCTCGTCCCCTAGAAAATTTTCCTTCCGGAGTACCCTAAAGGAGTCTTCTGCCAACCAGATATATAGGTACGAAATATTTTTTACACCGATGTTAATCTTAAAGAGAGTTATGAAACAATCATCTTTATTAACATAAATCACCTTATTTCGGGATTTGACAATAGTGGTCAAAATGAATAAACCCTGATACAAAGTATAATAAA
>Seq30 [organism=Artemia urmiana] isolate URM_2004 16S ribosomal RNA gene, partial cds; mitochondrial
ATCGAGGTCGCAAACTCTTTTGTCGATTTGAGCTCTCAAAAAGAATTACGCTGTTATCCCTAAGGTAACTTACTCTATTTTCATCTAAGGATCAATGATCATTTATTGATGTGTATAATTCTCGAGTGTTTATTCCCCTCTCGACGTCGCCCCAACCAAACATCCTCCTCTTCCACCCGATTACCCACCGTTAGATGAAAAAGCCGGATGTAAAGATCTATAGGGTCTTATCGTCCTCCAAGGCTATTTAAGCTTTTTCACTTAAAGATTAAATTCAAGTTAATTAAGGAGACAGGTTGCCTCTCGTCAGACCATTCATTCCAGCCTCAAATCAAAAGGCTAATGATTATGCTCCTTCGCATGGTCAGTATACCACGGCCCTTTAATTAATCAGTGGGCAGGCCCGACCTCCTAAAATTAGGAGGCGATGTTTTTGTTAAACAGGCGGAGGCAAGTTTTGCCGAATTCCTTCCAAAATTTTTGGAGTAGATTCTATTACATTTTATATATACTAATTTTATCATTATGACTGCTCAATGTTAGTAATAAGCATCGGCTAGATTCAATTAATCAACTTTAAATTATTATTTAAACGAGCCTGGTTATTACACCCTGGCAACTTTTGAGCCTATTCATATCGCTGGTAGTAATTTGATATAATTTTTTCTAGAGCTCGTCCCCTAGAAAATTTTCCTTCCGGAGTACCCTAAAGGAGTCTTCTGCCAACCAGATATATAGGTACGAAATATTTTTTACACCGATGTTAATCTTAAAGAGAGTTATGAAACAATCATCTTTATTAACATAAATCACCTTATTTCGGGATTTGACAATAGTGGTCAAAATGAATAAACCCTGATACAAAGTATAATAAA
>Seq31 [organism=Artemia urmiana] isolate URM_2004 16S ribosomal RNA gene, partial cds; mitochondrial
ATCGAGGTCGCAAACTCTTTTGTCGATTTGAGCTCTCAAAAAGAATTACGCTGTTATCCCTAAGGTAACTTACTCTATTTTCATCTAAGGATCAATGATCATTTATTGATGTATGTAATTCTCGAGTGTTTATTCACCTCTCGACGTCGCCCCAACCAAACATCCCCCTCTTCCACCCGATTACCCACCGTTAGATGGAAAAGCCGGATGTAAAGATCTATAGGGTCTTATCGTCCTCCAAGGCTATTTAAGCTTTTTCACTTAAAGATTAAATTCAAGTTAATTAAGGAGACAGGTTGCCTCTCGTCAGACCATTCATTCCAGCCTCAAATCAAAAGGCTAATGATTATGCTCCTTCGCATGGTCAGTATACCACGGCCCTTTAATTAATCAGTGGGCAGGCCCGACCTCCTAAAATTAGGAGGCGATGTTTTTGTTAAACAGGCGGAGGCAAGTTTTGCCGAATTCCTTCCAAAATTTTTGGAGTAGATTCTATTACATTTTATATATACTAATTTTATCATTATGACTGCTCAATGTTAGTAATAAGCATCGGCTAGATTCAATTAATCAACTTTAAATTATTATTTAAGCGAGCCTGGTTATTACACCCTGGCAACTTTTAAGCCTATTTATATCGCTGGTAGTAATTTGATATAATTTTTTCTAGAGCTCGTCCCCTAGAAAATTTTCCTTCCGGAGTACCCTAAAGGAGTCTTCTGCCAACCAGATATATAGGTACGAAATATTTTTTACACCGATGTTGATCTTAAAGAGAGTTATGAAACAATCATCTTTATTAACATAGATCACCTTATTTCGGGATTTGACAATAGTGGTCAAAATGGATAAACCCTGATACAAAGTATAATAAA
>Seq32 [organism=Artemia urmiana] isolate URM_2004 16S ribosomal RNA gene, partial cds; mitochondrial
ATCGAGGTCGCAAACTCTTTTGTCGATTTGAGCTCTCAAAAAGAATTACGCTGTTATCCCTAAGGTAACTTACTCTATTTTCATCTAAGGATCAATGATCATTTATTGATGTATGTAATTCTCGAGTGTTTATTCCCCTCTCGACGTCGCCCCAACCAAACATCCTCCTCTTCCACCCGATTACCCACCGTTAGATGAAAAACCCGGATGTAAAGATCTATAGGGTCTTATCGTCCTCCAAGGCTATTTAAGCTTTTTCACTTAAAGATTAAATTCAAGTTAATTAAGGAGACAGGTTGCCTCTCGTCAGACCATTCATTCCAGCCTCAAATCAAAAGGCTAATGATTATGCTCCTTCGCATGGTCAGTATACCACGGCCCTTTAATTAATCAGTGGGCAGGCCCGACCTCCTAAAATTAGGAGGCGATGTTTTTGTTAAACAGGCGGAGGCAAGTTTTGCCGAATTCCTTCCAAAATTTTTGGAGTAGATTCTATTACATTTTATATATACTAATTTTATCATTATGACTGCTCAATGTTAGTAATAAGCATCGGCTAGATTCAATTAATCAACTTTAAATTATTATTTAAACGAGCCTGGTTATTACACCCTGGCAACTTTTAAGCCTATTCATATCGCTAATAGTAATTTGATATAATTTTTTCTAGAGCTCGTCCCCTAGAAAATTTTCCTTCCGGAGTACCCTAAAGGAGTCTTCTGCCAACCAGATATATAGGTACGAAATATTTTTTAAACCGATGTTAATCTTAAAGAGAGTTATGAAACAATCATCTTTATTAACATAAATCACCTTATTTCGGGATTTGACAATAGTGGTCAAAATAAATAAACCCTGATACAAAGTATAATAAA
>Seq33 [organism=Artemia urmiana] isolate URM_2004 16S ribosomal RNA gene, partial cds; mitochondrial
ATCGAGGTCGCAAACTCTTTTGTCGATTTGAGCTCTCAAAAAGAATTACGCTGTTATCCCTAAGGTAACTTACTCTATTTTCATCTAAGGATCAATGATCATTTATTGATGTATGTAATTCTCGAGTGTTTATTCCCCTCTCGACGTCGCCCCAACCAAACATCCTCCTCTTCCACCCGATTACCCACCGTTAGATGAAAAAGCCGGATGTAAAGATCTATAGGGTCTTATCGTCCTCCAAGGCTATTTAAGCTTTTTCACTTAAAGATTAAATTCAAGTTAATTAAGGAGACAGGTTGCCTCTCGTCAGACCATTCATTCCAGCCTCAAATCAAAAGGCTAATGATTATGCTCCTTCGCATGGTCAGTATACCACGGCCCTTTAATTAATCAGTGGGCAGGCCCGACCTCCTAAAATTAGGAGGCGATGTTTTTGTTAAACAGGCGGAGGCAAGTTTTGCCGAATTCCTTCCAAAATTTTTGGAGTAGATTCTATTACATTTTATATATACTAATTTTATCATTATGACTGCTCAATGTTAGTAATAAGCATCGGCTAGATTCAATTAATCAACTTTAAATTATTATTTAAACGAGCCTGGTTATTACACCCTGGCAACTTTTAAGCCTATTCATATCGCTGGTACTAATTTGATATAATTTTTTCTAGAGCTCGTCCCCTAGAAAATTTTCCTTCCGGAGTACCCTAAAGGAGTCTTCTGCCAACCAGATATATAGGTACGAAATATTTTTTACACCGATGTTAATCTTAAAGAGAGTTATGAAACAATCATCTTTATTAACATAAATCACCTTATTTCGGGATTTGACAATAGTGGTCAAAATGAATAAACCCTGATACAAAGTATAATAAA
>Seq34 [organism=Artemia urmiana] isolate URM_2004 16S ribosomal RNA gene, partial cds; mitochondrial
ATCGAGGTCGCAAACTCTTTTGTCGATTTGAGCTCTCAAAAAGAATTACGCTGTTATCCCTAAGGTAACTTACTCTATTTTCATCTAAGGATCAATGATCATTTATTGATGTATGTGATTCTCGAGTGTTTATTCTTCTCTCGACGTCGCCCCAACCAAACATCCTCCTCTTCCACCCGATTACCCACCGTTAGATGAAAAAGCCGGATGTAAAGATCTATAGGGTCTTATCGTCCTCCAAGGCTATTTAAGCTTTTTCACTTAAAGATTAAATTCAAGTTAATTAAGGAGACAGGTTACCTCTCGTCAGACCATTCATTCCAGCCTCAAATCAAAAGGCTAATGATTATGCTCCTTCGCATGGTCAGTATACCACGGCCCTTTAATTAATCAGTGGGCAGGCCCGACCTCCTAAAATTAGGAGGCGATGTTTTTGTTAAACAGGCGGAGGCAAGTTTTGCCGAATTCCTTCCAAAATTTTTGGAATAGATTCTATTACATTTTATATATACTAATTTTATCATTATGACTGCTCAATGTTAGTAATGAGCATCGGCTAGGTTCAATTAATCAACTTTAAATTATTATTTAAACGAGCCTGGTTATTACACCCTGGCAACTTTTAAGCCTATTCATATCGCTGGTAATAATTTGATATAATTTTTTCTAGAGCTCGTCCCCTAGAAAATTTTCCTTCCGGAGTACCCTAAAGGAGTCTTCTGCCAACCAGATATATAGGTACGAAATATTTTTTACACCGATGTTAATCTTAAAGAGAGTTATGAAACAATCATCTTTATTAACATAGATCACCTTATTTCGGGATTTGACAATAGTGGTCAAAATGAATAAACCCTGATACAGAGTATAATAAA
>Seq35 [organism=Artemia urmiana] isolate URM_2004 16S ribosomal RNA gene, partial cds; mitochondrial
ATCGAGGTCGCAAACTCTTTTGTCGATTTGAGCTCTCAAAAAGAATTACGCTGTTATCCCTAAGGTAACTTACTCTACTTTCATCTAAGGATCAATGATCATTTATTGATGTATGTAATTCTCGAGTGTTTATTCTCCTCTCGACGTCGCCCCAACCAAACATCCTTCTCTTCCACCCGATTACCCACCGTTAGATGAAAGAGCCGGATGTAAAGATCTATAGGGTCTTATCGTCCTCCAAGGCTATTTAAGCTTTTTCACTTAAAGATTAAATTCAAGTTAATTAAGGAGACAGGTTGCCTCTCGTCAGACCATTCATTCCAGCCTCAAATCAAAAGGCTAATGATTATGCTCCTTCGCATGGTCAGTATACCACGGCCCTTTAATTAATCAGTGGGCAGGCCCGACCTCCTAAAATTAGGAGGCGATGTTTTTGTTAAACAGGCGGAGGCAAGTTTTGCCGAATTCCTTCCAAAATTTTTGGAGTAGATTCTATTACATTTTATATATACTAATTTTATCATTATGACTGCTCAATGTTAGTAATGAGCATCAGCTAGATTCAATTAATCAACTTTAAATTATTATTTAAACGAACCTGGTTATTACACCCTGGCAACTTTTAAGCCTATTCATATCGCTGATAGTAATTTGATATAATTTTTTCTAGAGCTCGTCCCCTAGAAAATTTTCCTTCCGGAGTACCCTAAAGGAGTCTTCTGCCAACCAGATATATAAGTACGAAATATTTTTTACACCGATGTTAATCTTAAAGAGAGTTATGAAACAATCATCTTTATTAACATAAATCACCTTATTTCGGGATTTGACAATAGTGGTCAAAATAAATAAACCCTGATACAAAGTATAATAAA
>Seq36 [organism=Artemia urmiana] isolate URM_2004 16S ribosomal RNA gene, partial cds; mitochondrial
ATCGAGGTCGCAAACTCTTTTGTCGATTTGAGCTCTCAAAAAGAATTACGCTGTTATCCCTAAGGTAACTTACTCTATTTTCATCTAAGGATCAATGATCATTTATTGATGTATGTAGTTCTCGAGTGTTTATTCCCCTCTCGACGTCGCCCCAACCAAACATCCTCCTCTTCCACCCGATTACCCACCGTTAGATGAAAAAGCCGGATGTAAAGATCTATAGGGTCTTATCGTCCTCCAAGGCTATTTAAGCTTTTTCACTTAAAGATTAAATTCAAGTTAATTAAGGAGACAGGTTGCCTCTCGTCAGACCATTCATTCCAGCCCCAAATCAAAAGGCTAATGATTATGCTCCTTCGCATGGTCAGTATACCACGGCCCTTTAATTAATCAGTGGGCAGGCCCGACCTCCTAAAATTAGGAGGCGATGTCTTTGTTAAACAGGCGGAGGCAAGTTTTGCCGAATTCCTTCCAAAATTTTTGGAGTAGATTCTATTACATTTTATATATACTAATTTTATCATTATGACTGCTCAATGTTAGTAATAAGCATCGGCTAGATTCAATTAATCAACTTTAAATTATTATTTAAACGAGCCTGGTTATTACACCCTGGCAACTTTTAAGCCTATTCATATCGCTGGTAGTAATTTGATATAATTTTTTCTAGAGCTCGTCCCCTAGAAAATTTTCCTTCCGGAGTACCCTAAAGGAGTCTTCTGCCAACCAGATATATAGGTACGAAATATTTTTTACACCGATGTTAATCTTAAAGAGAGTTATGAAACAATCATCTTTATTAACATAAATCACCTTATTTCGGGATTTGACAATAGTGGTCAAAATGAATAAACCCTGATACAAAGTATAATAAA
>Seq37 [organism=Artemia urmiana] isolate URM_2004 16S ribosomal RNA gene, partial cds; mitochondrial
ATCGAGGTCGCAAACTCTTTTGTCGATTTGAGCTCTCAAAAAGAATTACGCTGTTATCCCTAAGGTAACTTACTCTATTTTCATCTAAGGATCAATGATCATTTATTGATGTATGTAATTCTCGAGTGTTTATTCTCCTCTCGACGTCGCCCCAACCAAACATCCTTCTCTTCCACCCGATTACCCACCGTTAGATGAAAAAGCCGGATGTAAAGATCTATAGGGTCTTATCGTCCTCCAAGGCTATTTAAGCTTTTTCACTTAAAGATTAAATTCAAGTTAATTAAGGAGACAGGTTGCCTCTCGTCAGACCATTCATTCCAGCCTCAAATCAAAAGGCTAATGATTATGCTCCTTCGCATGGTCAGTATACCACGGCCCTTTAATTAATCAGTGGGCAGGCCCGACCTCCTAAAATTAGGAGGCGATGTTTTTGTTAAACAGGCGGAGGCAAGTTTTGCCGAATTCCTTCCAAAATTTTTGGAGTAGATTCTATTACATTTTATATATACTAATTTTATCATTATGACTGCTCAATGTTAGTAATGAGCATCAGCTAGATTCAATTAATCAACTTTAAATTATTATTTAAACGAACCTGGTTATTACACCCTGGCAACTTTTAAGCCTATTCATATCGCTGATAGTAATTTGATATAATTTTTTCTAGAGCTCGTCCCCTAGAAAATTTTCCTTCCGGAGTACCCTAAAGGAGTCTTCTGCCAACCAGATATATAAGTACGAAATATTTTTTACACCGATGTTAATCTTAAAGAGAGTTATGAAACAATCATCTTTATTAACATAAATCACCTTATTTCGGGATTTGACAATAGTGGTCAAAATAAATAAACCCTGATACAAAGTATAATAAA
>Seq38 [organism=Artemia urmiana] isolate URM_2004 16S ribosomal RNA gene, partial cds; mitochondrial
ATCGAGGTCGCAAACTCTTTTGTCGATTTGAGCTCTCAAAAAGAATTACGCTGTTATCCCTAAGGTAACTTACTCTATTTTCATCTAAGGATCAATGATCATTTATTGATGTATGTAATTCTCGAGTGTTTATTCCCCTCTCGACGTCGCCCCAACCAAACATCCTCCTCTTCCACCCGATTACCCACCGTTAGATGGAAAAGCCGGATGTAAAGATCTATAGGGTCTTATCGTCCTCCAAGGCTATTTAAGCTTTTTCACTTAAAGATTAAATTCAAGTTAATTAAGGAGACAGGTTGCCTCTCGTCAGACCATTCATTCCAGCCTCAAATCAAAAGGCTAATGATTATGCTCCTTCGCATGGTCAGTATACCACGGCCCTTTAATTAATCAGTGGGCAGGCCCGACCTCCTAAAATTAGGAGGCGATGTTTTTGTTAAACAGGCGGAGGCAAGTTTTGCCGAATTCCTTCCAAAATTTTTGGAGTAGATTCTATTACATTTTATATATACTAATTTTATCATTATGACTGCTCAATGTTAGTAATAAGCATCGGCTAGATTCAATTAATCAACTTTAAATTATTATTCAAACGAGCCTGGTTATTACACCCTGGCAACTTTTAAGCCTATTCATATCGCTGGTAGTAATTTGATATAATTTTTTCTAGAGCTCGTCCCCTAGAAAATTTTCCTTCCGGAGTACCCTAAAGGAGTCTTCTGCCAACCAGATATATAGGTACGAAATATTTTTTACACCGATGTTAATCTTAAAGAGAGTTATGAAACAATCATCTTTATTAACATAAATCACCTTATTTCGGGATTTGACAATAGTGGTCAAAATAAATAAACCCTGATACAAAGTATAATAAA
>Seq39 [organism=Artemia urmiana] isolate URM_2004 16S ribosomal RNA gene, partial cds; mitochondrial
ATCGAGGTCGCAAACTCTTTTGTCGATTTGAGCTCTCAAAAAGAATTACGCTGTTATCCCTAAGGTAACTTACTCTATTTTCATCTAAGGATCAATGATCATTTATTGATGTATGTGATTCTCGAGTGTTTATTCTTCTCTCGACGTCGCCCCAACCAAACATCCTCCTCTTCCACCTGATTACCCACCGTTAGATGAAAAAGCCGGATGTAAAGATCTATAGGGTCTTATCGTCCTCCAAGGCTATTTAAGCTTTTTCACTTAAAGATTAAATTCAAGTTAATTAAGGAGACAGGTTGCCTCTCGTCAGACCATTCATTCCAGCCTCAAATCAAAAGGCTAATGATTATGCTCCTTCGCATGGTCAGTATACCACGGCCCTTTAATTAATCAGTGGGCAGGCCCGACCTCCTAAAATTAGGAGGCGATGTTTTTGTTAAACAGGCGGAGGCAAGTTTTGCCGAATTCCTTCCAAAATTTTTGGAATAGATTCTATTACATTTTATATATACTAATTTTATCATTATGACTGCTCAATGTTAGTAATGAGCATCGGCTAGGTTCAATTAATCAACTTTAAATTATTATTTAAACGAGCCTGGTTATTACACCCTGGCAACTTTTAAGCCTATTCATATCGCTGGTAATAATTTGATATAATTTTTTCTAGAGCTCGTCCCCTAGAAAATTTTCCTTCCGGAGTACCCTAAAGGAGTCTTCTGCCAACCAGATATATAGGTACGAAATATTTTTTACACCGATGTTAATCTTAAAGAGAGTTATGAAACAATCATCTTTATTAACATAGATCACCTTATTTCGGGATTTGACAATAGTGGTCAAAATGAATAAACCCTGATACAAAGTATAATAAA
>Seq40 [organism=Artemia urmiana] isolate URM_2004 16S ribosomal RNA gene, partial cds; mitochondrial
ATCGAGGTCGCAAACCCTTTTGTCGATTTGAGCTCTCAAAAAGAATTACGCTGTTATCCCTAAGGTAACTTACTCTATTTTCATCTAAGGATCAATGATCATTTATTGATGTATGTAATTCTCGAGTGTTTATTCCCCTCTCGACGTCGCCCCAACCAAACATCCTCCTCTTCCACCCGATTACCCACCGTTAGATGAAAAAGCCGGATGTAAAGATCTATAGGGTCTTATCGTCCTCCAAGGCTATTTAAGCTTTTTCACTTAAAGATTAAATTCAAGTTAATTAAGGAGACAGGTTGCCTCTCGTCAGACCATTCATTCCAGCCTCAAATCAAAAGGCTAATGATTATGCTCCTTCGCATGGTCAGTATACCACGGCCCTTTAATTAATCAGTGGGCAGGCCCGACCTCCTAAAATTAGGAGGCGATGTTTTTGTTAAACAGGCGGAGGCAAGTTTTGCCGAATTCCTTCCAAAATTTTTGGAATAGATTCTATTACATTTTATATATACTAATTTTATCATTATGACTGCTCAATGTTAGTAATAAGCATCGGCTAGATTCAATTAATCAACTTTAAATTATTATTTAAACGAGCCTGGTTATTACACCCTGGCAACTTTTAAGCCTATTCATATCGCTGGTAGTAATTTGATATAATTTTTTCTAGAGCTCGTCCCCTAGAAAATTTTCCTTCCGGAGTACCCTAAAGGAGTCTTCTGCCAACCAGATATATAGGTACGAAATATTTTTTACACCGATGTTAATCTTAAAGAGAGTTATGAAACAATCATCTTTATTAACATAAATCACCTTATTTCGGGATTTGACAATAGTGGTCAAAATAAATAAACCCTGATACAAAGTATAATAAA
>Seq41 [organism=Artemia urmiana] isolate URM_2004 16S ribosomal RNA gene, partial cds; mitochondrial
ATCGAGGTCGCAAACTCTTTTGTCGATTTGAGCTCTCAAAAAGAATTACGCTGTTATCCCTAAGGTAACTTACTCTATTTTCATCTAAGGATCAATGATCATTTATTGATGTATGTAATTCTCGAGTGTTTATTCCCCTCTCGACGTCGCCCCAACCAAACATCCTCCTCTTCCACCCGATTACCCACCGTTAGATGAAAGACCCGGATGTAAAGATCTATAGGGTCTTATCGTCCTCCAAGGCTATTTAAGCTTTTTCACTTAAAGATTAAATTCAAGTTAATTAAGGAGACAGGTTGCCTCTCGTCAGACCATTCATTCCAGCCTCAAATCAAAAGGCTAATGATTATGCTCCTTCGCATGGTCAGTATACCACGGCCCTTTAATTAATCAGTGGGCAGGCCCGACCTCCTAAAATTAGGAGGCGATGTTTTTGTTAAACAGGCGGAGGCAAGTTTTGCCGAATTCCTTCCAAAATTTTTGGAGTAGATTCTATTACATTTTATATATACTAATTTTATCATTATGACTGCTCAATGTTAGTAATAAGCATCGGCTAGATTCAATTAATCAACTTTAAATTATTATTTAAACGAGCCTGGTTATTACACCCTGGCAACTTTTAAGCCTATTCATATCGCTAATAGTAATTTGATATAATTTTTTCTAGAGCTCGTCCCCTAGAAAATTTTCCTTCCGGAGTACCCTAAAGGAGTCTTCTGCCAACCAGATATATAGGTACGAAATATTTTTTAAACCGATGTTAATCTTAAAGAGAGTTATGAAACAGTCATCTTTATTGACATAAATCACCTTATTTCGGGATTTGACAATAGTGGTCAAAATAAATAAACCCTGATACAAAGTATAATAAA
>Seq42 [organism=Artemia urmiana] isolate URM_2004 16S ribosomal RNA gene, partial cds; mitochondrial
ATCGAGGTCGCAAACTCTTTTGTCGATTTGAGCTCTCAAAAAGAATTACGCTGTTATCCCTAAGGTAACTTACTCTATTTTCATCTAAGGATCAATGATCATTTATTGATGTATGTAATTCTCGAGTGTTTATTCCCCTCTCGACGTCGCCCCAACCAAACATCCTCCTCTTCCACCCGATTACCCACCGTTAGATGAAAAACCCGGATGTAAAGATCTATAGGGTCTTATCGTCCTCCAAGGCTATTTAAGCTTTTTCACTTAAAGATTAAATTCAAGTTAATTAAGGAGACAGGTTGCCTCTCGTCAGACCATTCATTCCAGCCTCAAATCAAAAGGCTAATGATTATGCTCCTTCGCATGGTCAGTATACCACGGCCCTTTAATTAATCAGTGGGCAGGCCCGACCTCCTAAAATTAGGAGGCGATGTTTTTGTTAAACAGGCGGAGCCAAGTTTTGCCGAATTCCTTCCAAAATTTTTGGAGTAGATTCTATTACATTTTATATATACTAATTTTATCATTATGACTGCTCAATGTTAGTAATAAGCATCGGCTAGATTCAATTAATCAACTTTAAATTATTATTTAAACGAGCCTGGTTATTACACCCTGGCAACTTTTAAGCCTATTCATATCGCTAATAGTAATTTGATATAATTTTTTCTAGAGCTCGTCCCCTAGAAAATTTTCCTTCCGGAGTACCCTAAAGGAGTCTTCTGCCAACCAGATATATAGGTACGAAATATTTTTTAAACCGATGTTAATCTTAAAGAGAGTTATGAAACAATCATCTTTATTAACATAAATCACCTTATTTCGGGATTTGACAATAGTGGTCAAAATAAATAAACCCTGATACAAAGTATAATAAA
>Seq43 [organism=Artemia urmiana] isolate URM_2004 16S ribosomal RNA gene, partial cds; mitochondrial
ATCGAGGTCGCAAACTCTTTTGTCGATTTGAGCTCTCAAAAAGAATTACGCTGTTATCCCTAAGGTAACTTGCTCTATTTTCATCTAAGGATCAATGATCATTTATTGATGTATGTAATTCTCGAGTGTTTATTCCCCTCTCGACGTCGCCCCAACCAAACATCCTCCTCTTCCACCCGATTACCCACCGTTAGATGAAAAAGCCGGATGTAAAGATCTATAGGGTCTTATCGTCCTCCAAGGCTATTTAAGCTTTTTCACTTAAAGATTAAATTCAAGTTAATTAAGGAGACAGGTTGCCTCTCGTCAGACCATTCATTCCAGCCCCAAATCAAAAGGCTAATGATTATGCTCCTTCGCATGGTCAGTATACCACGGCCCTTTAATTAATCAGTGGGCAGGCCCGACCTCCTAAAATTAGGAGGCGATGTCTTTGTTAAACAGGCGGAGGCAAGTTTTGCCGAATTCCTTCCAAAATTTTTGGAGTAGATTCTATTACATTTTATATATACTAATTTTATCATTATGACTGCTCAATGTTAGTAATAAGCATCGGCTAGATTCAATTAATCAACTTTAAATTATTATTTAAACGAGCCTGGTTATTACACCCTGGCAACTTTTAAGCCTATTCATATCGCTGGTAGTAATTTGATATAATTTTTTCTAGAGCTCGTCCCCTAGAAAATTTTCCCTCCGGAGTACCCTAAAGGAGTCTTCTGCCAACCAGATATATAGGTACGAAATATTTTTTACACCGATGTTAATCTTAAAGAGAGTTATGAAACAATCATCTTTATTAACATAAATCACCTTATTTCGGGATTTGACAATAGTGGTCAAAATGAATAAACCCTGATACAAAGTATAATAAA
>Seq44 [organism=Artemia urmiana] isolate URM_2004 16S ribosomal RNA gene, partial cds; mitochondrial
ATCGAGGTCGCAAACTCTTTTGTCGATTTGAGCTCTCAAAAAGAATTACGCTGTTATCCCTAAGGTAACTTACTCTATTTTCATCTAAGGATCAATGATCATTTATTGATGTATGTAATTCTCGAGTGTTTATTCCCCTCTCGACGTCGCCCCAACCAAACATCCTCCTCTTCCACCCGATTACCCACCGTTAGATGAAAAAGCCGGATGTAAAGATCTATAGGGTCTTATCGTCCTCCAAGGCTATTTAAGCTTTTTCACTTAAAGATTAAATTCAAGTTAATTAAGGAGACAGGTTGCCTCTCGTCAGACCATTCATTCCAGCCCCAAATCAAAAGGCTAATGATTATGCTCCTTCGCATGGTCAGTATACCACGGCCCTTTAATTAATCAGTGGGCAGGCCCGACCTCCTAAAATTAGGAGGCGATGTCTTTGTTAAACAGGCGGAGGCAAGTTTTGCCGAATTCCTTCCAAAATTTTTGGAGTAGATTCTATTACATTTTATATATACTAATTTTATCATTATGACTGCTCAATGTTAGTAATAAGCATCGGCTAGATTCAATTAATCAACTTTAAATTATTATTTAAACGAGCCTGGTTATTACACCCTGGCAACTTTTAAGCCTATTCATATCGCTGGTAGTAATTTGATATAATTTTTTCTAGAGCTCGTCCCCTAGAAAATTTTCCTTCCGGAGTACCCTAAAGGAGTCTTCTGCCAACCAGATATATAGGTACGAAATATTTTTTACACCGATGTTAATCTTAAAGAGAGTTATGAAACAATCATCTTTATTAACATAAATCACCTTATTTCGGGATCTGACAATAGTGGTCAAAATAAATAAACCCTGATACAAAGTATAATAAA
>Seq45 [organism=Artemia urmiana] isolate URM_2004 16S ribosomal RNA gene, partial cds; mitochondrial
ATCGAGGTCGCAAACTCTTTTGTCGATTTGAGCTCTCAAAAAGAATTACGCTGTTATCCCTAAGGTAACTTACTCTATTTTCATCTAAGGATCAATGATCATTTATTGATGTATGTAATTCTCGAGTGTTTATTCTTCTCTCGACGTCGCCCCAACCAAACATCCTCCTCTTCCACCCGATTACCCACCGTTAGATGAAAATGCCGGATGTAAAGATCTATAGGGTCTTATCGTCCTCCAAGGCTATTTAAGCTTTTTCACTTAAAGATTAAATTCAAGTTAATTAGGGAGACAGGTTGCCTCTCGTCAGACCATTCATTCCAGCCTCAAATCAAAAGGCTAATGATTATGCTCCTTCGCATGGTCAGTATACCACGGCCCTTTAATTAATCAGTGGGCAGGCCCGACCTCCTAAAATTAGGAGGCGATGTTTTTGTTAAACAGGCGGAGGCAAGTTTTGCCGAATTCCTTCCAAAATTTTTGGAGTAGATTCTATTACATTTTATATATACTAATTTTATCATTATGACTGCTCAATATTAGTAATAAGCATCGGCTAGATTCAATTAATCAACTTTAAATTATTATTTAAACGAGCCTGGTTATTACACCCTGGCAACTTTTAAGCCTATTCATATCGCTGGTAGTAATTTGATATAATTTTTTCTAGAGCTCGTCCCCTAGAAAATTTTCCTTCCGGAGTACCCTAAAGGATTCTTCTGCCAACCAGATATATAGGTACGAAATATTTTTTACACCGATGTTAATCTTAAAGAGAGTTATGAAACAATCATCTTTATTAACATAAATCACCTTATTTCGGGATTTGACAATAGTGGTCAAAATGAATAAACCCTGATACAAAGTATAATAAA
>Seq46 [organism=Artemia urmiana] isolate URM_2004 16S ribosomal RNA gene, partial cds; mitochondrial
ATCGAGGTCGCAAACTCTTTTGTCGATTTGAGCTCTCAAAAAGAATTACGCTGTTATCCCTAAGGTAACTTACTCTATTTTCATCTAAGGATCAATGATCATTTATTGATGTATGTAATTCTCGAGTGTTTATTCCCCTCTCGACGTCGCCCCAACCAAACATCCTCCTCTTCCACCCGATTACCCACCGTTAGATGAAAAAGCCGGATGTAAAGATCTATAGGGTCTTATCGTCCTCCAAGGCTATTTAAGCTTTTTCACTTAAAGATTAAATTCAAGTTAATTAAGGAGACAGGTTGCCTCTCGTCAGACCATTCATTCCAGCCTCAAATCAAAAGGCTAATGATTATGCTCCTTCGCATGGTCAGTATACCACGGCCCTTTAATTAATCAGTGGGCAGGCCCGACCTCCTAAAATTAGGAGGCGATGTTTTTGTTAAACAGGCGGAGGCAAGTTTTGCCGAATTCCTTCCAAAATTTTTGGAATAGATTCTATTACATTTTATATATACTAATTTTATCATTATGACTGCTCAATGTTAGTAATAAGCATCGGCTAGATTCAATTAATCAACTTTAAATTGTTATTTAAACGAGCCTGGTTATTACACCCTGGCAACTTTTAAGCCTATTCATATCACTGGTAGTAATTTGATATAATTTTTTCTAGAGCTCGTCCCCTAGAAAATTTTCCTTCCGGAGTACCCTAAAGGAGTCTTCTGCCAACCAGATATATAGGTACGAAATATTTTTTACACCGATGTTAATCTTAAAGAGAGTTATGAAACAATCATCTTTATTAACATAAATCACCTTATTTCGGGATTTGACAATAGTGGTCAAAATAAATAAACCCTGATACAAAGTATAATAAA
>Seq47 [organism=Artemia urmiana] isolate URM_2004 16S ribosomal RNA gene, partial cds; mitochondrial
ATCGAGGTCGCAAACTCTTTTGTCGATTTGAGCTCTCAAAAAGAATTACGCTGTTATCCCTAAGGTAACTTACTCTATTTTCATCTAAGGATCAATGATCATTTATTGATGTATGTAATTCTCGAGTGTTTATTCCCCTCTCGACGTCGCCCCAACCAAACATCCTTCTCTTCCACCCGATTACCCACCGTTAGATGAAAAAGCCGGATGTAAAGATCTATAGGGTCTTATCGTCCTCCAAGGCTATTTAAGCTTTTTCACTTAAAGATTAAATTCAAGTTAATTAAGGAGACAGGTTGCCTCTCGTCAGACCATTCATTCCAGCCTCAAATCAAAAGGCTAATGATTATGCTCCTTCGCATGGTCAGTATACCACGGCCCTTTAATTAATCAGTGGGCAGGCCCGACCTCCTAAAATTAGGAGGCGATGTTTTTGTTAAACAGGCGGAGGCAAGTTTTGCCGAATTCCTTCCAGAATTTTTGGACTAGATTCTATTACATTTTATATATACTAATTTTATCATTATGACTGCTCAATGTTAGTAATAAGCATCGGCTAGATTCAATTAATCAACTTTAAATTATTATTTAAACGAGCCTGGTTATTACACCCTGGCAACTTTTAAGCCTATTCATATCGCTGGTAGTAATTTGATATAATTTTTTCTAGAGCTCGTCCCCTAGAAAATTTTCCTTCCGGAGTACCCTAAAGGAGTCTTCTGCCAACCAGATATATAGGTACGAAATATTTTTTACACCGATGTTAATCTTAAAGAGAGTTATGAGACAATCATCTTTATTAACATAAATCACCTTATTTCGGGATTTGACAATAGTGGTCAAAATGAATAAACCCTGATACAAAGTATAATAAA
>Seq48 [organism=Artemia urmiana] isolate URM_2004 16S ribosomal RNA gene, partial cds; mitochondrial
ATCGAGGTCGCAAACTCTTTTGTCGATTTGAACTCTCAAAAAGAATTACGCTGTTATCCCTAAGGTAACTTACTCTATTTTCATCTAAGGATCAATGATCATTTATTGATGTATGTAATTCTCGAGTGTTTATTCACCTCTCGACGTCGCCCCAACCAAACATCCCCCTCTTCCACCCGATTACCCACCGTTAGATGAAAAAGCCGGATGTAAAGATCTATAGGGTCTTATCGTCCTCCAAGGCTATTTAAGCTTTTTCACTTAAAGATTAAATTCAAGTTAATTAAGGAGACAGGTTGCCTCTCGTCAGACCATTCATTCCAGCCTCAAATCAAAAGGCTAATGATTATGCTCCTTCGCATGGTCAGTATACCACGGCCCTTTAATTAATCAGTGGGCAGGCCCGACCTCCTAAAATTAGGAGGCGATGTTTTTGTTAAACAGGCGGAGGCAAGTTTTGCCGAATTCCTTCCAAAATTTTTGGAGTAGATTCTATTACATTTTATATATACTAATTTTATCATTATGACTGCTCAATGTTAGTAATAAGCATCGGCTAGATTCAATTAATCAACTTTAAATTGTTATTTAAACGAGCCTGGTTATTACACCCTGGCAACTTTTAAGCCTATCTATATCGCTGGTAGTAATTTGATATAATTTTTTCTAGAGCTCGTCCCCTAGAAAATTTTCCTTCCGGAGTACCCTAAAGGAGTCTTCTGCCAACCAGATATATAGGTACGGAATATTTTTTACACCGATGTTAATCTTAAAGAGAGTTATGAAACAATCATCTTTATTAACATAGATCACCTTATTTCGGGATTTGACAATAGTGGTCAAAATGAATAAACCCTGATACAAAGTATAATAAA
>Seq49 [organism=Artemia urmiana] isolate URM_2004 16S ribosomal RNA gene, partial cds; mitochondrial
ATCGAGGTCGCAAACTCTTTTGTCGATTTGAGCTCTCAAAAAGAATTACGCTGTTATCCCTAAGGTAACTTACTCTATTTTCATCTAAGGATCAATGATCATTTATTGATGTATGTAATTCTCGAGTGTTTATTCCCCTCTCGACGTCGCCCCAACCAAACATCCTCCTCTTCCACCCGATTACCCACCGTTAGATGAAAAAGCCGGATGTAAAGATCTATAGGGTCTTATCGTCCTCCAAGGCTATTTAAGCTTTTTCACTTAAAGATTAAATTCAAGTTAATTAAGGAGACAGGTTGCCTCTCGTCAGACCATTCATTCCAGCCTCAAATCAAAAGGCTAATGATTATGCTCCTTCGCATGGTCAGTATACCACGGCCCTTTAATTAATCAGTGGGCAGGCCCGACCTCCTAAAATTAGGAGGCGATGTTTTTGTTAAACAGGCGGAGGCAAGTTTTGCCGAATTCCTTCCAAAATTTTTGGAGTAGATTCTATTACATTTTATATATACTAATTTTATCATTATGACTGCTCAATGTTAGTAATAAGCATCGGCTAGATTCAATTAATCAACTTTAAATTATTATTTAAACGAGCCTGGTTATTACACCCTGGCAACTTTTAAGCCTATTCATATCGCTGGTAGTAATTTGATATAATTTTTTCTAGAGCTCGTCCCCTAGAAAATTTTCCTTCCGGAGTACCCTAAAGGAGTCTTCTGCCAACCAGATATATAAGTACGAAATATTTTTTACACCGATGTTAATCTTAAAGAGAGTTATGAAACAATCATCTTTATTAACATAAATCACCTTATTTCGGGATTTGACAATAGTGGTCAAAATGAATAAACCCTGATACAAAGTATAATAAA
>Seq50 [organism=Artemia urmiana] isolate URM_2004 16S ribosomal RNA gene, partial cds; mitochondrial
ATCGAGGTCGCAAACTCTTTTGTCGATTTGAGCTCTCAAAAAGAATTACGCTGTTATCCCTAAGGTAACTTACTCTATTTTCATCTAAGGATCAATGATCATTTATTGATGTATGTAATTCTCGAGTGTTTATTCCCCTCTCGACGTCGCCCCAACCAAACATCCTCCTCTTCCACCCGATTACCCACCGTTAGATGAAAAAGCCGGATGTAAAGATCTATAGGGTCTTATCGTCCTCCAAGGCTATTTAAGCTTTTTCACTTAAAGATTAAATTCAAGTTAATTAAGGAGACAGGTTGCCTCTCGTCAGACCATTCATTCCAGCCTCAAATCAAAAGGCTAATGATTATGCTCCTTCGCATGGTCAGTATACCACGGCCCTTTAATTAATCAGTGGGCAGGCCCGACCTCCTAAAATTAGGAGGCGATGTTTTTGTTAAACAGGCGGAGGCAAGTTTTGCCGAATTCCTTCCAAAATTTTTGGAATAGATTCTATTACATTTTATATATACTAATTTTATCATTATGACTGCTCAATGTTAGTAATAAGCATCGGCTAGATTCAATTAATCAACTTTAAATTGTTATTTAAACGAGCCTGGTTATTACACCCTGGCAACTTTTAAGCCTATTCATATCACTGGTAGTAATTTGATATAATTTTTTCTAGAGCTCGTCCCCTAGAAAATTTTCCTTCCGGAGTACCCTAAAGGAGTCTTCTGCCAACCAGATATATAGGTACGAAATATTTTTTACACCGATGTTAATCTTAAAGAGAGTTATGAAACAATCATCTTTATTAACATAAATCACCTTATTTCGGGATTTGACAATAGTGGTCAAAATAAATAAACCCTGATACAAAGTATAATAAA
>Seq51 [organism=Artemia urmiana] isolate URM_2004 16S ribosomal RNA gene, partial cds; mitochondrial
ATCGAGGTCGCAAACTCTTTTGTCGATTTGAGCTCTCAAAAAGAATTACGCTGTTATCCCTAAGGTAACTTACTCTATTTTCATCTAAGGATCAATGATCATTTATTGATGTATGTAATTCTCGAGTGTTTATTCACCTCTCGACGTCGCCCCAACCAAACATCCCCCTCTTCCACCCGATTACCCACCGTTAGATGAAAAAGCCGGATGTAAAGATCTATAGGGTCTTATCGTCCTCCAAGGCTATTTAAGCTTTTTCACTTAAAGATTAAATTCAAGTTAATTAAGGAGACAGGTTGCCTCTCGTCAGACCATTCATTCCAGCCTCAAATCAAAAGGCTAATGATTATGCTCCTTCGCATGGTCAGTATACCACGGCCCTTTAATTAATCAGTGGGCAGGCCCGACCTCCTAAAATTAGGAGGCGATGTTTTTGTTAAACAGGCGGAGGCAAGTTTTGCCGAATTCCTTCCAAAATTTTTGGAGTAGATTCTATTACATTTTATATATACTAATTTTATCATTATGACTGCTCAATGTTAGTAATAAGCATCGGCTAGATTCAATTAATCAACTTTAAATTATTATTTAAACGAGCCTGGTTATTACACCCTGGCAACTTTTAAGCCTATTTATATCGCTGGTAGTAATTTGATATAATTTTTTCTAGAGCTCGTCCCCTAGAAAATTTTCCTTCCGGAGTACCCTAAAGGAGTCTTCTGCCAACCAGATATATAGGTACGAAATATTTTTTACACCGATGTTAATCTTAAAGAGAGTTATGAAACAATCATCTTTATTAACATAGATCACCTTATTTCGGGATTTGACAATAGTGGTCAAAATGAATAAACCCTGATACAAAGTATAATAAA
>Seq52 [organism=Artemia urmiana] isolate URM_2004 16S ribosomal RNA gene, partial cds; mitochondrial
ATCGAGGTCGCAAACTCTTTTGTCGATTTGAGCTCTCAAAAAGAATTACGCTGTTATCCCTAAGGTAACTTACTCTATTTTCATCTAAGGATCAATGATCATTTATTGATGTATGTAATTCTCGAGTGTTTATTCTCCTCTCGACGTCGCCCCAACCAAACATCCTCCTCTTCCACCCGATTACCCACCGTTAGATGAAAAAGCCGAATGTAAAGATCTATAGGGTCTTATCGTCCTCCAAGGCTATTTAAGCTTTTTCACTTAAAGATTAAATTCAAGTTAATTAAGGAGACAGGTTGCCTCTCGTCAGACCATTCATTCCAGCCTCAAATCAAAAGGCTAATGATTATGCTCCTTCGCATGGTCAGTATACCACGGCCCTTTAATTAATCAGTGGGCAGGCCCGACCTCCTAAAATTAGAAGGCGATGTTTTTGTTAAACAGGCGGAGGCAAGTTTTGCCGAATTCCTTCCAAAATTTTTGGAGTAGATTCTATTACATTTTATATATACTAATTTTATCATTGTGACTGCTCAATGTTAGTAATAAGCATCGGCTAGATTCAATTAATCAACTTTAAATTATTATTTAAACGAGCCTAGTTATTACACCCTGGCAACTTTTAAGCCTATTCATATCGCTGATAGTAATTTGATATAATTTTTTCTAGAGCTCGTCCCCTAGAAAATTTTCCTTCCGGAGTACCCTAAAGGAGTCTTCTGCCAACCAGATATATAAGTACGAAATATTTTTTACACCGATGTTAATCTTAAAGAGAGTTATGAAACAATCATCTTTATTAACATAAATCACCTTATTTCGGGATTTGACAATAGTGGTCAAAATAAATAAACCCTGATACAAAGTATAATAAA
>Seq53 [organism=Artemia urmiana] isolate URM_2004 16S ribosomal RNA gene, partial cds; mitochondrial
ATCGAGGTCGCAAACTCTTTTGTCGATTTGAGCTCTCAAAAAGAATTACGCTGTTATCCCTAAGGTAACTTACTCTATTTTCATCTAAGGATCAATGATCATTTATTGATGTATGTAATTCTCGAGTGTTTATTCCCCTCTCGACGTCGCCCCAACCAAACATCCTCCTCTTCCACCCGATTACCCACCGTTAGATGAAAAAGCCGGATGTAAAGATCTATAGGGTCTTATCGTCCTCCAAGGCTATTTAAGCTTTTTCACTTAAAGATTAAATTCAAGTTAATTAAGGAGACAGGTTGCCTCTCGTCAAACCATTCATTCCAGCCTCAAATCAAAAGGCTAATGATTATGCTCCTTCGCATGGTCAGTATACCACGGCCCTTTAATTAATCAGTGGGCAGGCCCGACCTCCTAAAATTAGGAGGCGATGTTTTTGTTAAACAGGCGGAGGCAAGTTTTGCCGAATTCCTTCCAAAATTTTTGGAGTAGATTCTATTACATTTTATATATACTAATTTTATCATTATGACTGCTCAATGTTAGTAATAAGCATCGGCTAGATTCAATTAATCAACTTTAAATTATTATTTAAACGAGCCTGGTTATTACACCCTGGCAACTTTTAAGCCTATTCATATCGCTGATAGTAATTTGATATAATTTTTTCTAGAGCTCGTCCCCTAGAAAATTTTCCTTCCGGAGTACCCTAAAGGAGTCTTTTGCCAACCAGATATATAAGTACGAAATATTTTTTACACCGATGTTAATCTTAAAGAGAGTTATGAAACAATCATCTTTATTAACATAAATCACCTTATTTCGGGATTTGACAATAGTGGTCAAAATGAATAAACCCTGATACAAAGTATAATAAA
>Seq54 [organism=Artemia urmiana] isolate URM_2004 16S ribosomal RNA gene, partial cds; mitochondrial
ATCGAGGTCGCAAACTCTTTTGTCGATTTGAGCTCTCAAAAAGAATTACGCTGTTATCCCTAAGGTAACTTACTCTGTTTTCATCTAAGGATCAATGATCATTTATTGATGTATGTAATTCTCGAGTGTTTATTCCCCTCTCGACGTCGCCCCAACCAAACATCCTCCTCTTCCACCCGATTACCCACCGTTAGATGAAAAACCCGGATGTAAAGATCTATAGGGTCTTATCGTCCTCCAAGGCTATTTAAGCTTTTTCACTTAAAGATTAAATTCAAGTTAATTAAGGAGACAGGTTGCCTCTCGTCAGACCATTCATTCCAGCCTCAAATCAAAAGGCTAATGATTATGCTCCTTCGCATGGTCAGTATACCACGGCCCTTTAATTAATCAGTGGGCAGGCCCGACCTCCTAAAATTAGGAGGCGATGTTTTTGTTAAACAGGCGGAGGCAAGTTTTGCCGAATTCCTTCCAAAATTTTTGGAATAGATTCTATTATATTTTATATATACTAATTTTATCATTATGACTGCTCAATGTTAGTAATAAGCATCGGCTAGATTCAATTAATCAACTTTAAATTATTATTTGAACGAGCCTGGTTATTACACCCTGGCAACTTTTAAGCCTATTCATATCGCTAATAGTAATTTGATATAATTTTTTCTAGAGCTCGTCCCCTAGAAAATTTTCCTTCCGGAGTACCCTAAAGGAGTCTTCTGCCAACCAGATATATAGGTACGAAATATTTTTTAAACCGATGTTAATCTTAAAGAGAGTTATGAAACAATCATCTTTATTAACATAAATCACCTTATTTCGGGATTTGACAATAGTGGTCAAAATGAATAAACCCTGATACAAAGTATAATAAA
>Seq55 [organism=Artemia urmiana] isolate URM_2004 16S ribosomal RNA gene, partial cds; mitochondrial
ATCGAGGTCGCAAACTCTTTTGTCGATTTGAGCTCTCAAAAAGAATTACGCTGTTATCCCTAAGGTAACTTACTCTATTTTCATCTAAGGATCAATGATCATTTATTGATGTATGTAATTCTCGAGTGTTTATTCCCCTCTCGACGTCGCCCCAACCAAACATCCCCCTCTTCCACCCGATTACCCACCGTTAGATGAAAAAGCCGGATGTAAAGATCTATAGGGTCTTATCGTCCTCCAAGGCTATTTAAGCTTTTTCACTTAAAGATTAAATTCAAGTTAATTAAGGAGACAGGTTGCCTCTCGTCAGACCATTCATTCCAGCCTCAAATCAAAAGGCTAATGATTATGCTCCTTCGCATGGTCAGTATACCACGGCCCTTTAATTAATCAGTGGGCAGGCCCGACCTCCTAAAATTAGGAAGCGATGTTTTTGTTAAACAGGCGGAGGCAAGTTTTGCCGAATTCCTTCCAAAATTTTTGGAATAGATTCTATTACATTTTATATATACTAATTTTATCATTATGACTGCTCAATGTTAGTAATAAGCATCGGCTAGATTCAATTAATCAACTTTAAATTATTATTTAAACGAGCCTGGTTATTACACCCTGGCAACTTTTAAGCCTATTCATATCGCTGGTAGTAATTTGATATAATTTTTTCTAGAGCTCGTCCCCTAGAAAATTTTCCTTCCGGAGTACCCTAAAGGAGTCTTCTGCCAACCAGATATATAGGTACGAAATATTTTTTACACCGATGTTAATCTTAAAGAGAGTTATGAAACAATCATCTTTATTAACATAAATCACCTTATTTCGGGATTTGACAATAGTGGTCAAAATAAATAAACCCTGATACAAAGTATAATAAA
>Seq56 [organism=Artemia urmiana] isolate URM_2004 16S ribosomal RNA gene, partial cds; mitochondrial
ATCGAGGTCGCAAACTCTTTTGTCGATTTGAGCTCTCAAAAAGAATTACGCTGTTATCCCTAAGGTAACTTACTCTATTTTCATCTAAGGATCAATGATCATTTATTGATGTATGTAATTCTCGAGTGTTTATTCCCCTCTCGACGTCGCCCCAACCAAACATCCTCCTCTTCCACCCGATTACCCACCGTTAGATGAAAAAGCCGAATGTAAAGATCTATAGGGTCTTATCGTCCTCCAAGGCTATTTAAGCTTTTTCACTTAAAGATTAAATTCAAGTTAATTAAGGAGACAGGTTGCCTCTCGTCAGACCATTCATTCCAGCCCCAAATCAAAAGGCTAATGATTATGCTCCTTCGCATGGTCAGTATACCACGGCCCTTTAATTAATCAGTGGGCAGGCCCGACCTCCTAAAATTAGGAGGCGATGTCTTTGTTAAACAGGCGGAGGCAAGTTTTGCCGAATTCCTTCCAAAATTTTTGGAGTAGATTATATTACATTTTATATATACTAATTTTATCATTATGACTGCTCAATGTTAGTAATAAGCATCGGCTAGATTCAATTAATCAACTTTAAATTATTATTTAAACGAGCCTGGTTATTACACCCTGGCAACTTTTAAGCCTATTCATATCGCTGGTAGTAATTTGATATAATTTTTTCTAGAGCTCGTCCCCTAGAAAATTTTCCTTCCGGAGTACCCTAAAGGAGTCTTCTGCCAACCAGATATATAGGTACGAAATATTTTTTACACCGATGTTAATCTTAAAGAGAGTTATGAAACAATCATCTTTATTAACATAAATCACCTTATTTCGGGATTTGACAATAGTGGTCAAAATGAATAAACCCTGATACAAAGTATAATAAA
>Seq57 [organism=Artemia urmiana] isolate URM_2004 16S ribosomal RNA gene, partial cds; mitochondrial
ATCGAGGTCGCAAACTCTTTTGTCGATTTGAGCTCTCAAAAAGAATTACGCTGTTATCCCTAAGGTAACTTACTCTATTTTCATCTAAGGATCAATGATCATTTATTGATGTATGTAATTCTCGAGTGTTTATTCCCCTCTCGACGTCGCCCCAACCAAACATCCTCCTCTTCCACCCGATTACCCACCGTTAGATGAAAAAGCCGGATGTAAAGATCTATAGGGTCTTATCGTCCTCCAAGGCTATTTAAGCTTTTTCACTTAAAGATTAAATTCAAGTTAATTAAGGAGACAGGTTGCCTCTCGTCAGACCATTCATTCCAGCCTCAAATCAAAAGGCTAATGATTATGCTCCTTCGCATGGTCAGTATACCACGGCCCTTTAATTAATCAGTGGGCAGGCCCGACCTCCTAAAATTAGGAGGCGATGTTTTTGTTAAACAGGCGGAGGCAAGTTTTGCCGAATTCCTTCCAAAATTTTTGGAGTAGATTCTATTACATTTTATATATACTAATTTTATCATTATGACTGCTCAATGTTAGTAATAAGCATCGGCTAGATCCAATTAATCAACTTTAAATTATTATTTAAACGAGCCTGGTTATTACACCCTGGCAACTTTTAAGCCTATTCATATCGCTAATAGTAATTTGATATAATTTTTTCTAGAGCTCGTCCCCTAGAAAATTTTCCTTCCGGAGTACCCTAAAGGAGTCTTCTGCCAACCAGATATATAGGTACGAAATATTTTTTACACCGATGTTAATCTTAAAGAGAGTTATGAAACAATCATCTTTATTAACATAAATCACCTTATTTCGGGATTTGACAATAGTGGTCAAAATGAATAAACCCTGATACAAAGTATAATAAA
>Seq58 [organism=Artemia urmiana] isolate URM_2004 16S ribosomal RNA gene, partial cds; mitochondrial
ATCGAGGTCGCAAACTCTTTTGTCGATTTGAGCTCTCAAAAAGAATTACGCTGTTATCCCTAAGGTAACTTACTCTATTTTCATCTAAGGATCAATGATCATTTATTGATGTATGTAATTCTCGAGTGTTTATTCCCCTCTCGACGTCGCCCCAACCAAACATCCCCCTCTTCCACCCGATTACCCACCGTTAGATGAAAAAGCCGGATGTAAAGATCTATAGGGTCTTATCGTCCTCCAAGGCTATTTAAGCTTTTTCACTTAAAGATTAAATTCAAGTTAATTAAGGAGACAGGTTGCCTCTCGTCAGACCATTCATTCCAGCCTCAAATCAAAAGGCTAATGATTATGCTCCTTCGCATGGTCAGTATACCACGGCCCTTTAATTAATCAGTGGGCAGGCCCGACCTCCTAAAATTAGGAGGCGATGTTTTTGTTAAACAGGCGGAGGCAAGTTTTGCCGAATTCCTTCCAAAATTTTTAGAGTAGATTCTATTACATTTTATATATACTAATTTTATCATTATGACTGCTCAATGTTAGTAATAAGCATCGGCTAGATTCAATTAATCAACTTTAAATTATTATTTAAACGAGCCTGGTTATTACACCCTGGCAACTTTTAAGCCTATTCATATCGCTGGTAGTAATTTGATATAATTTTTTCTAGAGCTCGTCCCCTAGAAAATTTTCCTTCCGGAGTACCCTAAAGGAGTCTTCTGCCAACCAGATATATAGGTACGAAATATTTTTTACACCGATGTTAATCTTCAAGAGAGTTATGAAACAATCATCTTTATTAACATAAATCACCTTATTTCGGGATTTGACAATAGTGGTCAAAATGAATAAACCCTGATACAAAGTATAATAAA
